# Supplementary material for: 5-Hydroxymethylcytosine profiles in plasma cell-free DNA reflect molecular characteristics of diabetic kidney disease
Source: Front Endocrinol (Lausanne). 2022 Jul 29;13:910907. doi: 10.3389/fendo.2022.910907 (PMC9372268; doi:10.3389/fendo.2022.910907)
Supplement: Supplementary file 2 [file Table_1.xlsx]

## Sheet: Supplementary table1
seqnames	start	end	width	strand	log2FoldChange	pvalue	padj	annotation	geneChr	geneStart	geneEnd	geneLength	geneStrand	geneId	transcriptId	distanceToTSS	ENSEMBL	SYMBOL	GENENAME
chr1	64125148	64125963	816	*	0.999897	1.43382e-06	0.000847327	3' UTR	1	64088887	64125916	37030	1	5236	uc010ooz.2	36261	ENSG00000079739	PGM1	phosphoglucomutase 1
chr1	109241966	109242871	906	*	0.665785	0.00122012	0.0452933	3' UTR	1	109234932	109244422	9491	1	55119	uc010ouz.2	7034	ENSG00000134186	PRPF38B	pre-mRNA processing factor 38B
chr1	145511876	145512417	542	*	0.570911	0.0230412	0.205088	3' UTR	1	145516165	145523732	7568	1	8799	uc001eny.2	-3748	ENSG00000131779	PEX11B	peroxisomal biogenesis factor 11 beta
chr2	69691502	69692308	807	*	0.680251	0.00364996	0.0823186	3' UTR	2	69627465	69664760	37296	2	27247	uc002sfn.2	-26742	ENSG00000169599	NFU1	NFU1 iron-sulfur cluster scaffold
chr2	70676818	70677300	483	*	0.598743	0.0268957	0.219792	3' UTR	2	70674412	70780770	106359	2	7039	uc010fdq.3	103470	ENSG00000163235	TGFA	transforming growth factor alpha
chr2	73118183	73118771	589	*	0.787326	0.00976275	0.133996	3' UTR	2	73114512	73119289	4778	1	6697	uc002sik.2	3671	ENSG00000116096	SPR	sepiapterin reductase
chr2	173368829	173369558	730	*	0.767283	6.12141e-06	0.00204425	3' UTR	2	173339657	173371181	31525	1	3655	uc010fqm.1	29172	ENSG00000091409	ITGA6	integrin subunit alpha 6
chr2	178403017	178403492	476	*	0.611937	0.0438692	0.281246	3' UTR	2	178414881	178417524	2644	2	150737	uc002uln.3	14032	ENSG00000196659	TTC30B	tetratricopeptide repeat domain 30B
chr3	37368644	37369343	700	*	0.550348	0.045149	0.285326	3' UTR	3	37323583	37408370	84788	1	2803	uc003cgx.3	45061	ENSG00000144674	GOLGA4	golgin A4
chr3	105377319	105378108	790	*	0.52579	0.0263259	0.217711	3' UTR	3	105377109	105400974	23866	2	868	uc003dwa.3	22866	ENSG00000114423	CBLB	Cbl proto-oncogene B
chr3	187440148	187440595	448	*	0.516488	0.0468385	0.290366	3' UTR	3	187439165	187452695	13531	2	604	uc011bsf.1	12100	ENSG00000113916	BCL6	BCL6 transcription repressor
chr4	3510178	3510759	582	*	0.552501	0.0104037	0.139236	3' UTR	4	3505324	3534224	28901	2	4043	uc003ghh.4	23465	ENSG00000163956	LRPAP1	LDL receptor related protein associated protein 1
chr5	54405794	54406362	569	*	0.605715	0.0164712	0.174388	3' UTR	5	54398474	54406080	7607	1	3001	uc003jpm.3	7320	ENSG00000145649	GZMA	granzyme A
chr5	64016147	64016970	824	*	0.750393	0.00946536	0.131939	3' UTR	5	63986135	64014017	27883	1	100132916	uc021xzg.1	30012	ENSG00000145642	SHISAL2B	shisa like 2B
chr5	151183048	151183672	625	*	0.649627	0.00629967	0.107981	3' UTR	5	151175040	151184915	9876	1	10146	uc003luq.3	8008	ENSG00000145907	G3BP1	G3BP stress granule assembly factor 1
chr6	110935511	110936144	634	*	0.870332	0.00274858	0.0707135	3' UTR	6	110931181	110964521	33341	2	23097	uc011eax.1	28377	ENSG00000155111	CDK19	cyclin dependent kinase 19
chr7	28279930	28280680	751	*	0.843051	0.000121736	0.01201	3' UTR	7	28338940	28865511	526572	1	9586	uc003szo.3	-58260	ENSG00000146592	CREB5	cAMP responsive element binding protein 5
chr7	38298366	38299326	961	*	0.694939	3.43534e-05	0.00542569	3' UTR	7	38279181	38309313	30133	2	445347	uc022aby.1	9987	ENSG00000211689	TARP	TCR gamma alternate reading frame protein
chr7	150711684	150712572	889	*	0.728783	0.00182342	0.0562198	3' UTR	7	150709297	150721586	12290	2	285973	uc003wig.5	9014	ENSG00000181652	ATG9B	autophagy related 9B
chr9	137800644	137801511	868	*	0.542969	0.00152527	0.050678	3' UTR	9	137801431	137809806	8376	2	2219	uc004cfi.3	8295	ENSG00000085265	FCN1	ficolin 1
chr10	3822267	3822792	526	*	0.549538	0.0140924	0.16121	3' UTR	10	3818188	3827473	9286	2	1316	uc001iha.3	4681	ENSG00000067082	KLF6	Kruppel like factor 6
chr11	63342332	63342824	493	*	0.840429	0.00493207	0.0959348	3' UTR	11	63320242	63330855	10614	2	54979	uc001nxg.1	-11477	ENSG00000133328	PLAAT2	phospholipase A and acyltransferase 2
chr11	107675969	107676477	509	*	1.20192	3.02195e-05	0.00510394	3' UTR	11	107661717	107729680	67964	2	54733	uc010rvu.2	53203	ENSG00000110660	SLC35F2	solute carrier family 35 member F2
chr12	8799345	8799849	505	*	0.544593	0.032849	0.242445	3' UTR	12	8798540	8815433	16894	2	8076	uc001qus.2	15584	ENSG00000197614	MFAP5	microfibril associated protein 5
chr12	51139971	51140482	512	*	0.67862	0.0067401	0.111403	3' UTR	12	51157789	51214943	57155	1	466	uc001rww.4	-17307	ENSG00000123268	ATF1	activating transcription factor 1
chr14	23495209	23495840	632	*	0.557506	0.0302616	0.233257	3' UTR	14	23495060	23504354	9295	2	5693	uc001wii.3	8514	ENSG00000100804	PSMB5	proteasome 20S subunit beta 5
chr14	69708173	69708486	314	*	0.765782	0.0137104	0.159457	3' UTR	14	69726681	69818460	91780	1	57452	uc001xla.2	-18195	ENSG00000100626	GALNT16	polypeptide N-acetylgalactosaminyltransferase 16
chr15	38643125	38644021	897	*	0.542893	0.0178219	0.181327	3' UTR	15	38545052	38649450	104399	1	161742	uc001zka.4	98073	ENSG00000166068	SPRED1	sprouty related EVH1 domain containing 1
chr15	43525190	43525576	387	*	0.678346	0.00838613	0.124815	3' UTR	15	43524793	43531941	7149	2	9333	uc001zrc.2	6365	ENSG00000104055	TGM5	transglutaminase 5
chr16	53639029	53639675	647	*	0.548831	0.0125982	0.152557	3' UTR	16	53633818	53737771	103954	2	23322	uc002eho.4	98096	ENSG00000103494	RPGRIP1L	RPGRIP1 like
chr17	33329663	33330437	775	*	0.780261	0.00172537	0.0545151	3' UTR	17	33307549	33321450	13902	1	3980	uc010cth.1	22114	ENSG00000005156	LIG3	DNA ligase 3
chr18	60793206	60793822	617	*	0.561769	0.0177703	0.181131	3' UTR	18	60790579	60986613	196035	2	596	uc002lit.1	192791	ENSG00000171791	BCL2	BCL2 apoptosis regulator
chr19	12208650	12209123	474	*	0.583864	0.0468849	0.290566	3' UTR	19	12203078	12225494	22417	1	388507	uc002mtd.3	5572	NA	ZNF788P	zinc finger family member 788, pseudogene
chr19	43866902	43867403	502	*	1.35764	2.58975e-05	0.00470451	3' UTR	19	43857825	43867480	9656	1	57126	uc010eis.3	9077	ENSG00000204936	CD177	CD177 molecule
chr20	62731555	62731957	403	*	0.7854	0.00261798	0.0689015	3' UTR	20	62737183	62738184	1002	2	2832	uc011abt.2	6227	ENSG00000125522	NPBWR2	neuropeptides B and W receptor 2
chr1	24790272	24790791	520	*	-0.693177	0.00163406	0.0528815	3' UTR	1	24782628	24792864	10237	1	57185	uc001bji.3	7644	ENSG00000001461	NIPAL3
chr1	25167117	25167585	469	*	-1.35527	2.9431e-05	0.00505194	3' UTR	1	25226002	25256770	30769	2	864	uc001bjq.3	89185	ENSG00000020633	RUNX3
chr1	27676526	27677499	974	*	-0.530327	0.0102621	0.138081	3' UTR	1	27671364	27680423	9060	1	84958	uc009vsv.2	5162	ENSG00000142765	SYTL1
chr1	35315992	35316409	418	*	-0.942485	0.00394521	0.0857672	3' UTR	1	35315963	35324646	8684	2	113444	uc021olc.1	8237	ENSG00000163866	SMIM12
chr1	36561565	36562366	802	*	-0.509636	0.0216227	0.199912	3' UTR	1	36560844	36565850	5007	2	1296	uc001bzv.2	3484	ENSG00000171812	COL8A2
chr1	43240714	43241089	376	*	-0.668129	0.0278448	0.223646	3' UTR	1	43232916	43241413	8498	1	79078	uc001cia.4	7798	ENSG00000164008	C1orf50
chr1	68942592	68943063	472	*	-0.784776	0.0476178	0.29261	3' UTR	1	68939835	68947921	8087	2	55635	uc001dej.4	4858	ENSG00000024526	DEPDC1
chr1	79129226	79129747	522	*	-0.722599	0.0303122	0.233323	3' UTR	1	79115477	79129763	14287	1	10561	uc001dip.4	13749	ENSG00000137965	IFI44
chr1	89298932	89299431	500	*	-0.713243	0.0243266	0.20947	3' UTR	1	89246722	89301938	55217	1	5586	uc010osr.2	52210	ENSG00000065243	PKN2
chr1	110905943	110906444	502	*	-0.727211	0.00608295	0.106112	3' UTR	1	110881945	110889303	7359	1	64783	uc001dzm.1	23998	ENSG00000162775	RBM15
chr1	117119485	117120300	816	*	-0.762998	0.000372478	0.0233483	3' UTR	1	117064421	117113715	49295	2	965	uc001egp.4	-5770	ENSG00000116815	CD58
chr1	160964809	160965460	652	*	-0.735297	0.00104255	0.0413113	3' UTR	1	160965001	160990902	25902	2	50848	uc010pjv.2	25442	ENSG00000158769	F11R
chr1	205685813	205686299	487	*	-0.573818	0.0191645	0.188303	3' UTR	1	205681947	205719372	37426	2	64710	uc001hdb.3	33073	ENSG00000069275	NUCKS1
chr1	231487645	231488086	442	*	-1.31398	0.000320009	0.0213993	3' UTR	1	231473682	231490769	17088	1	83932	uc001hut.4	13963	ENSG00000010072	SPRTN
chr2	45615737	45616065	329	*	-0.768915	0.0420933	0.275434	3' UTR	2	45401480	45482080	80601	2	400952	uc002ruq.3	-133657	ENSG00000205054	LINC01121
chr2	48822460	48823256	797	*	-0.768485	0.00469317	0.0937009	3' UTR	2	48807726	48906749	99024	1	286749	uc010yol.2	14734	ENSG00000068781	STON1-GTF2A1L
chr2	73160863	73161284	422	*	-0.701099	0.0076256	0.118781	3' UTR	2	73144604	73162020	17417	1	2016	uc002sin.1	16259	ENSG00000135638	EMX1
chr2	160627215	160627648	434	*	-1.4263	1.823e-05	0.00388101	3' UTR	2	160604316	160625084	20769	1	64844	uc002uay.3	22899	ENSG00000136536	MARCHF7
chr2	190426135	190426524	390	*	-1.36035	0.00608648	0.106137	3' UTR	2	190425316	190445537	20222	2	30061	uc002uqp.4	19013	ENSG00000138449	SLC40A1
chr2	191799233	191799553	321	*	-0.938039	0.0286723	0.22626	3' UTR	2	191792416	191830270	37855	1	2744	uc010zgj.2	6817	ENSG00000115419	GLS
chr2	217526328	217526699	372	*	-0.543297	0.0317836	0.238601	3' UTR	2	217498247	217529156	30910	1	3485	uc010zju.2	28081	ENSG00000115457	IGFBP2
chr3	37029986	37030461	476	*	-1.02625	0.00660059	0.110681	3' UTR	3	37027357	37034795	7439	2	9852	uc003cgk.3	4334	ENSG00000178567	EPM2AIP1
chr3	111846874	111847519	646	*	-0.527782	0.0257749	0.215481	3' UTR	3	111839688	111852152	12465	2	257144	uc003dys.2	4633	ENSG00000174500	GCSAM
chr3	113367924	113368645	722	*	-0.720594	0.01073	0.141054	3' UTR	3	113367233	113389080	21848	2	205717	uc003eal.3	20435	ENSG00000176542	USF3
chr3	120044848	120045175	328	*	-2.07301	5.09985e-07	0.000441461	3' UTR	3	120043576	120068186	24611	2	116064	uc003edr.2	23011	ENSG00000163428	LRRC58
chr3	138373819	138374190	372	*	-0.820857	0.00799658	0.121986	3' UTR	3	138327919	138352213	24295	1	55179	uc003ess.3	45900	ENSG00000158234	FAIM
chr3	158409781	158410415	635	*	-0.907	0.0223757	0.202499	3' UTR	3	158386778	158390482	3705	2	56925	uc011bov.1	-19299	ENSG00000079257	LXN
chr3	180696932	180697411	480	*	-0.873014	0.00816131	0.12319	3' UTR	3	180701498	180707306	5809	2	131118	uc021xhv.1	9895	ENSG00000205981	DNAJC19
chr4	2931286	2931653	368	*	-0.72725	0.00276032	0.0708197	3' UTR	4	2932288	2935390	3103	2	10227	uc021xks.1	3737	ENSG00000109736	MFSD10
chr4	40892222	40892559	338	*	-0.784047	0.0320087	0.239312	3' UTR	4	40812044	40859209	47166	2	323	uc021xnt.1	-33013	ENSG00000163697	APBB2
chr4	74369249	74369760	512	*	-1.16435	0.000433028	0.0252954	3' UTR	4	74374520	74394250	19731	1	728040	uc031sft.1	-4760	ENSG00000250436	LINC02499
chr4	76407429	76407880	452	*	-0.966721	0.0120518	0.149266	3' UTR	4	76404247	76419641	15395	2	25898	uc010iio.3	11761	ENSG00000163743	RCHY1
chr4	77702912	77703412	501	*	-0.716462	0.0300458	0.232272	3' UTR	4	77659872	77704405	44534	1	57619	uc003hkg.3	43040	ENSG00000138771	SHROOM3
chr4	79836142	79836591	450	*	-0.678603	0.0494006	0.29708	3' UTR	4	79808284	79860582	52299	2	152559	uc003hlm.3	23991	ENSG00000163291	PAQR3
chr4	174297945	174298528	584	*	-1.09965	0.00639946	0.108822	3' UTR	4	174292093	174298683	6591	1	8819	uc003itd.3	5852	ENSG00000164105	SAP30
chr5	186416	186947	532	*	-0.579305	0.026879	0.219792	3' UTR	5	191626	195468	3843	1	389257	uc003jal.1	-4679	ENSG00000185028	LRRC14B
chr5	58268726	58269252	527	*	-0.656797	0.0320187	0.239312	3' UTR	5	58264866	58295759	30894	2	5144	uc003jrs.2	26507	ENSG00000113448	PDE4D
chr5	78075456	78075964	509	*	-0.77701	0.025278	0.213713	3' UTR	5	77781038	77944648	163611	2	10184	uc003kfo.3	-130808	ENSG00000145685	LHFPL2
chr6	24536705	24537073	369	*	-0.761996	0.0496606	0.297813	3' UTR	6	24495197	24537435	42239	1	7915	uc003neg.3	41508	ENSG00000112294	ALDH5A1
chr6	52362483	52363024	542	*	-0.631054	0.00671112	0.11125	3' UTR	6	52370340	52370934	595	2	9697	uc003par.1	7910	ENSG00000065308	TRAM2
chr6	105528275	105528644	370	*	-0.743387	0.0296784	0.230686	3' UTR	6	105544699	105584221	39523	2	11149	uc003pqw.3	55577	ENSG00000112276	BVES
chr7	1510002	1510487	486	*	-0.652918	0.0188953	0.187117	3' UTR	7	1473995	1499109	25115	2	79778	uc003skj.4	-10893	ENSG00000164877	MICALL2
chr7	1585071	1585879	809	*	-0.722306	6.37867e-05	0.00803655	3' UTR	7	1581871	1590618	8748	2	202915	uc003skt.4	4739	ENSG00000164855	TMEM184A
chr7	5391411	5392351	941	*	-0.601717	0.00209405	0.0604297	3' UTR	7	5390920	5396907	5988	2	84629	uc003soj.3	4556	ENSG00000182095	TNRC18
chr7	77646689	77647495	807	*	-0.542168	0.023856	0.207362	3' UTR	7	77538110	77569776	31667	1	57157	uc010ldw.2	108579	ENSG00000006576	PHTF2
chr7	97922580	97922954	375	*	-0.549865	0.0239189	0.207563	3' UTR	7	97910979	97922275	11297	1	25798	uc011kip.1	11601	ENSG00000164713	BRI3
chr7	148514584	148515279	696	*	-0.727972	0.000796602	0.0359722	3' UTR	7	148504464	148544397	39934	2	2146	uc022aov.1	29118	ENSG00000106462	EZH2
chr8	28908637	28909292	656	*	-0.585279	0.0427951	0.277753	3' UTR	8	28924795	28956758	31964	2	23303	uc011laz.2	47466	ENSG00000197892	KIF13B
chr8	38845342	38845902	561	*	-1.30457	2.23167e-07	0.00028117	3' UTR	8	38846327	38854041	7715	2	83877	uc003xmk.3	8139	ENSG00000169490	TM2D2
chr8	62588322	62589013	692	*	-0.54758	0.0475773	0.292503	3' UTR	8	62413115	62602408	189294	2	444	uc011leg.2	13395	ENSG00000198363	ASPH
chr8	145101547	145102532	986	*	-0.569802	0.00408441	0.0873885	3' UTR	8	145108112	145110092	1981	2	26873	uc003zas.1	7560	ENSG00000178814	OPLAH
chr9	88903001	88903405	405	*	-1.4576	2.0841e-05	0.00420898	3' UTR	9	88879463	88897490	18028	2	81689	uc004aop.3	-5511	ENSG00000135070	ISCA1
chr9	123943002	123943509	508	*	-1.09301	8.69052e-05	0.00983199	3' UTR	9	123963761	124095120	131360	1	2934	uc004bld.1	-20252	ENSG00000148180	GSN
chr9	133760797	133761390	594	*	-0.571965	0.0213549	0.198817	3' UTR	9	133768815	133769225	411	2	347148	uc011mcb.2	7835	ENSG00000188710	QRFP
chr9	135512923	135513399	477	*	-0.753453	0.0139258	0.160496	3' UTR	9	135545728	135565470	19743	1	9329	uc010mzv.3	-32329	ENSG00000125484	GTF3C4
chr10	25137184	25137745	562	*	-0.71529	0.0313627	0.237128	3' UTR	10	25137554	25241533	103980	2	56952	uc001ise.1	103788	ENSG00000099256	PRTFDC1
chr10	33195701	33196164	464	*	-0.857617	0.0107358	0.141065	3' UTR	10	33189246	33224486	35241	2	3688	uc001iwr.4	28322	ENSG00000150093	ITGB1
chr10	38345986	38346505	520	*	-0.934345	0.0174265	0.179464	3' UTR	10	38383264	38412278	29015	1	7587	uc001izk.3	-36759	ENSG00000075407	ZNF37A
chr10	75882143	75882515	373	*	-0.751575	0.0157562	0.170515	3' UTR	10	75880015	75910519	30505	2	26985	uc001jwf.3	28004	ENSG00000185009	AP3M1
chr10	104849011	104849742	732	*	-0.555068	0.0194633	0.189486	3' UTR	10	104847774	104913384	65611	2	22978	uc010qqp.2	63642	ENSG00000076685	NT5C2
chr10	105641077	105641912	836	*	-0.526197	0.0229525	0.205027	3' UTR	10	105353784	105615164	261381	2	9644	uc001kxj.1	-25913	ENSG00000107957	SH3PXD2A
chr11	27675765	27676462	698	*	-0.833391	0.00119175	0.0446691	3' UTR	11	27676442	27681196	4755	2	627	uc010rdu.2	4734	ENSG00000176697	BDNF
chr11	60899697	60900034	338	*	-0.828076	0.00258389	0.068438	3' UTR	11	60897728	60928916	31189	2	55048	uc001nqv.1	28882	ENSG00000167987	VPS37C
chr11	64366219	64366772	554	*	-0.692425	0.0224687	0.202829	3' UTR	11	64360877	64368466	7590	1	116085	uc009ypt.3	5342	ENSG00000197891	SLC22A12
chr11	65306822	65307429	608	*	-0.804197	0.00848225	0.125259	3' UTR	11	65306030	65312102	6073	2	4054	uc001oef.3	4673	ENSG00000168056	LTBP3
chr11	74166115	74166480	366	*	-0.545284	0.0376673	0.260397	3' UTR	11	74167344	74173198	5855	2	10008	uc001ovd.2	6718	ENSG00000175538	KCNE3
chr11	94899185	94899662	478	*	-0.983618	0.00144927	0.0494412	3' UTR	11	94898677	94964246	65570	2	143686	uc001pfj.4	64584	ENSG00000149212	SESN3
chr11	96085503	96085939	437	*	-1.31987	0.000216346	0.0170119	3' UTR	11	95711440	96076344	364905	2	84441	uc001pfw.1	-9159	ENSG00000184384	MAML2
chr11	101323573	101324047	475	*	-0.650576	0.0217566	0.2003	3' UTR	11	101390551	101390636	86	2	100500823	uc021qpe.1	66589	ENSG00000263885	MIR3920
chr11	118895408	118895778	371	*	-0.785026	0.0137468	0.159595	3' UTR	11	118895061	118900274	5214	2	2542	uc009zan.2	4496	ENSG00000137700	SLC37A4
chr11	118915440	118915934	495	*	-0.661526	0.0344679	0.24812	3' UTR	11	118914896	118926555	11660	2	10525	uc001put.2	10621	ENSG00000149428	HYOU1
chr11	128835828	128836458	631	*	-0.718097	0.00973173	0.133835	3' UTR	11	128806433	128813294	6862	2	63970	uc009zcm.2	-22534	ENSG00000120471	TP53AIP1
chr12	10137808	10138412	605	*	-0.688508	0.0204706	0.194683	3' UTR	12	10145662	10151899	6238	2	51266	uc001qwu.3	13487	ENSG00000165682	CLEC1B
chr12	15067081	15067745	665	*	-0.639879	0.0273299	0.221533	3' UTR	12	15066976	15091463	24488	2	121506	uc001rco.3	23718	ENSG00000139055	ERP27
chr12	19674108	19674542	435	*	-2.42315	5.31781e-07	0.000441461	3' UTR	12	19593515	19675173	81659	1	121536	uc001reg.2	80593	ENSG00000139154	AEBP2
chr12	51375370	51375773	404	*	-0.752315	0.0194535	0.189486	3' UTR	12	51379775	51388875	9101	2	4891	uc001rxg.2	13102	ENSG00000110911	SLC11A2
chr12	56600083	56600571	489	*	-0.501568	0.033169	0.243492	3' UTR	12	56596288	56615485	19198	2	10193	uc021qyz.1	14914	ENSG00000181852	RNF41
chr12	112080933	112081457	525	*	-0.624648	0.00786046	0.120942	3' UTR	12	112079950	112119639	39690	2	8315	uc010syh.2	38182	ENSG00000089234	BRAP
chr12	123346463	123347151	689	*	-0.599009	0.00993409	0.135242	3' UTR	12	123340473	123346061	5589	1	9026	uc001udk.1	5990	ENSG00000130787	HIP1R
chr12	124497425	124497878	454	*	-0.766028	0.0110105	0.142579	3' UTR	12	124457762	124499986	42225	1	144348	uc001ugb.3	39663	ENSG00000179195	ZNF664
chr13	25908981	25909345	365	*	-1.50433	0.0018917	0.0572775	3' UTR	13	25875666	25916561	40896	1	9818	uc001uqj.3	33315	ENSG00000139496	NUP58
chr13	28239607	28240307	701	*	-0.599459	0.00297444	0.0742562	3' UTR	13	28195916	28241559	45644	1	51082	uc001urq.3	43691	ENSG00000186184	POLR1D
chr13	49720320	49720986	667	*	-0.562135	0.026902	0.2198	3' UTR	13	49684449	49783915	99467	1	22862	uc001vcq.3	35871	ENSG00000102531	FNDC3A
chr13	52325782	52326249	468	*	-1.04774	0.00751529	0.117922	3' UTR	13	52342129	52378298	36170	2	79758	uc001vfq.4	52049	ENSG00000102796	DHRS12
chr13	96446592	96447444	853	*	-0.753611	0.000580429	0.0302795	3' UTR	13	96453836	96508942	55107	2	55757	uc001vms.3	61498	ENSG00000102595	UGGT2
chr13	114523441	114524342	902	*	-0.541643	0.00905159	0.129141	3' UTR	13	114518583	114545814	27232	1	650669	uc031qnn.1	4858	NA	GAS6-AS1
chr14	21558437	21558952	516	*	-0.695993	0.0296532	0.230684	3' UTR	14	21558205	21566808	8604	2	51222	uc001vzr.2	7856	ENSG00000165804	ZNF219
chr14	54942281	54942849	569	*	-0.677063	0.0060453	0.105785	3' UTR	14	54941209	54955744	14536	2	2764	uc021rtf.1	12895	ENSG00000197045	GMFB
chr14	74162583	74163290	708	*	-0.8174	0.0248544	0.211751	3' UTR	14	74178486	74181128	2643	2	9240	uc001xor.1	17838	ENSG00000176903	PNMA1
chr14	77797615	77797993	379	*	-0.594296	0.035268	0.251279	3' UTR	14	77787706	77797940	10235	1	2954	uc001xtm.3	9909	ENSG00000100577	GSTZ1
chr14	91654906	91655299	394	*	-0.869636	0.00417111	0.0883848	3' UTR	14	91698876	91710852	11977	2	8111	uc001xzg.3	55553	ENSG00000119714	GPR68
chr14	103194972	103195332	361	*	-0.833906	0.0118082	0.147899	3' UTR	14	103243816	103377837	134022	1	7187	uc001ymc.2	-48484	ENSG00000131323	TRAF3
chr15	49284206	49284618	413	*	-0.584409	0.0223749	0.202499	3' UTR	15	49115934	49255641	139708	2	399694	uc001zxb.1	-28565	ENSG00000185634	SHC4
chr15	50527837	50528332	496	*	-0.850678	0.0056955	0.103061	3' UTR	15	50534146	50545502	11357	2	3067	uc001zxy.3	17170	ENSG00000140287	HDC
chr15	50853065	50853550	486	*	-0.596639	0.0229989	0.205088	3' UTR	15	50792759	50838902	46144	2	373509	uc021sky.1	-14163	ENSG00000170236	USP50
chr15	52842992	52843410	419	*	-0.808997	0.0202023	0.193259	3' UTR	15	52839432	52861213	21782	2	10776	uc002acd.1	17803	ENSG00000128989	ARPP19
chr15	65449041	65449760	720	*	-0.704626	0.00762467	0.118781	3' UTR	15	65409717	65426174	16458	2	10081	uc002aol.3	-22867	ENSG00000090470	PDCD7
chr15	69695757	69696309	553	*	-0.683986	0.0118604	0.148252	3' UTR	15	69706627	69728600	21974	1	9493	uc010bih.2	-10318	ENSG00000137807	KIF23
chr15	75189268	75190036	769	*	-0.51117	0.0275222	0.222278	3' UTR	15	75182410	75190565	8156	1	4351	uc010ulx.1	6858	ENSG00000178802	MPI
chr16	4933205	4933778	574	*	-0.504993	0.0369079	0.257701	3' UTR	16	4902077	4932363	30287	1	29855	uc002cyc.3	31128	ENSG00000118900	UBN1
chr16	23075220	23075750	531	*	-0.958456	4.14416e-05	0.0060474	3' UTR	16	23072728	23083869	11142	2	57478	uc002dlk.3	8119	ENSG00000103404	USP31
chr16	50263058	50263452	395	*	-0.644702	0.00529439	0.0993904	3' UTR	16	50300462	50338870	38409	1	113	uc002egb.1	-37010	ENSG00000121281	ADCY7
chr16	89220369	89220973	605	*	-0.540834	0.0053864	0.100579	3' UTR	16	89225628	89230083	4456	1	283860	uc002fms.3	-4655	ENSG00000180422	LINC00304
chr17	8295657	8296638	982	*	-0.557533	0.0318679	0.238894	3' UTR	17	8294023	8301144	7122	2	643904	uc010vuy.1	4506	ENSG00000189051	RNF222
chr17	30656775	30657350	576	*	-0.595927	0.0280234	0.22415	3' UTR	17	30655460	30669228	13769	2	64149	uc002hhg.3	11878	ENSG00000108666	C17orf75
chr17	41846912	41847698	787	*	-0.532118	0.00490027	0.0956181	3' UTR	17	41843489	41856368	12880	2	1845	uc002ied.4	8670	ENSG00000108861	DUSP3
chr17	48437160	48437854	695	*	-0.901792	1.71895e-05	0.00382504	3' UTR	17	48445228	48450562	5335	2	51264	uc002iqq.3	12708	ENSG00000108826	MRPL27
chr17	49255204	49255657	454	*	-1.79382	3.90381e-07	0.000400762	3' UTR	17	49244083	49249105	5023	1	4831	uc002ito.3	11121	ENSG00000243678	NME2
chr17	61498200	61498892	693	*	-0.524694	0.0492584	0.296937	3' UTR	17	61509665	61515310	5646	2	1534	uc002jap.3	16418	ENSG00000008283	CYB561
chr17	79091855	79092252	398	*	-0.625969	0.00787316	0.12107	3' UTR	17	79091096	79096226	5131	2	9625	uc010dhz.3	3974	ENSG00000181409	AATK
chr18	52571435	52571972	538	*	-0.673119	0.0390114	0.264642	3' UTR	18	52568740	52625279	56540	2	80323	uc002lfs.3	53307	ENSG00000166510	CCDC68
chr19	1227518	1228001	484	*	-0.618621	0.0243908	0.209567	3' UTR	19	1229947	1237990	8044	2	255057	uc002lrm.3	9989	ENSG00000099625	CBARP
chr19	1377305	1378288	984	*	-0.524477	0.00242761	0.0658722	3' UTR	19	1373994	1378430	4437	1	84939	uc002lsd.2	3311	ENSG00000160953	PWWP3A
chr19	1396962	1397645	684	*	-0.848105	0.000398069	0.0243838	3' UTR	19	1397025	1401569	4545	2	2593	uc002lsj.4	3924	ENSG00000130005	GAMT
chr19	4044688	4045244	557	*	-0.723666	3.57105e-05	0.00549991	3' UTR	19	4045216	4065487	20272	2	51341	uc002lzh.3	20243	ENSG00000178951	ZBTB7A
chr19	4815909	4816236	328	*	-0.657374	0.023381	0.205994	3' UTR	19	4815936	4831754	15819	2	148022	uc002mbi.4	15518	ENSG00000127666	TICAM1
chr19	41630334	41630852	519	*	-0.632222	0.0138993	0.160349	3' UTR	19	41620353	41634281	13929	1	1572	uc002opv.1	9981	ENSG00000197446	CYP2F1
chr19	48205207	48205820	614	*	-0.550731	0.0232687	0.20566	3' UTR	19	48216601	48246391	29791	1	30846	uc002phj.4	-10781	ENSG00000024422	EHD2
chr20	1297780	1298508	729	*	-0.67094	0.00986629	0.134859	3' UTR	20	1290555	1294317	3763	2	27111	uc002weu.4	-3463	ENSG00000125775	SDCBP2
chr20	36758587	36759049	463	*	-0.922256	0.000271627	0.0196739	3' UTR	20	36756864	36762162	5299	2	7052	uc002xhq.3	3113	ENSG00000198959	TGM2
chr20	61577887	61578365	479	*	-0.607844	0.0465915	0.290045	3' UTR	20	61583999	61599949	15951	1	63910	uc002ydz.4	-5634	ENSG00000101194	SLC17A9
chr21	15671758	15672196	439	*	-1.04281	0.00870545	0.126519	3' UTR	21	15646120	15710337	64218	1	150000	uc002yjs.3	25638	ENSG00000243064	ABCC13
chr21	44513224	44513580	357	*	-0.606945	0.00874052	0.126776	3' UTR	21	44513066	44525362	12297	2	7307	uc002zcy.1	11782	ENSG00000160201	U2AF1
chr2	128262670	128263376	707	*	0.542854	0.0285936	0.226025	5' UTR	2	128249547	128284058	34512	2	55677	uc010yzl.1	20682	ENSG00000163166	IWS1	interacts with SUPT6H, CTD assembly factor 1
chr3	57317200	57317699	500	*	0.795984	0.00102808	0.0410017	5' UTR	3	57302379	57312980	10602	2	142686	uc003dip.1	-4220	ENSG00000239388	ASB14	ankyrin repeat and SOCS box containing 14
chr6	24687365	24687959	595	*	0.564958	0.0286596	0.226257	5' UTR	6	24667263	24705295	38033	1	55856	uc010jpv.3	20102	ENSG00000112304	ACOT13	acyl-CoA thioesterase 13
chr7	20203441	20203906	466	*	0.898672	0.000635048	0.0317558	5' UTR	7	20181539	20193154	11616	1	100874041	uc031swo.1	21902	ENSG00000228598	MACC1-AS1	MACC1 antisense RNA 1
chr7	99270163	99270723	561	*	0.719872	0.00681711	0.112107	5' UTR	7	99245813	99277621	31809	2	1577	uc003urq.3	6898	ENSG00000106258	CYP3A5	cytochrome P450 family 3 subfamily A member 5
chr9	340003	340598	596	*	0.761562	0.00322255	0.0773357	5' UTR	9	365591	405097	39507	1	81704	uc010mgw.2	-24993	ENSG00000107099	DOCK8	dedicator of cytokinesis 8
chr11	128855827	128856681	855	*	0.598253	0.0142384	0.161746	5' UTR	11	128834955	128868363	33409	2	9743	uc009zco.3	11682	ENSG00000134909	ARHGAP32	Rho GTPase activating protein 32
chr12	92387040	92387569	530	*	0.642277	0.0209528	0.196703	5' UTR	12	92378752	92535489	156738	2	256021	uc031qiz.1	147920	ENSG00000257242	LINC01619	long intergenic non-protein coding RNA 1619
chr12	111098692	111099290	599	*	0.500989	0.0365195	0.256265	5' UTR	12	111086491	111126962	40472	2	84329	uc001trs.2	27672	ENSG00000122986	HVCN1	hydrogen voltage gated channel 1
chr15	23029537	23030279	743	*	0.610527	0.0076449	0.118945	5' UTR	15	23004684	23034427	29744	2	81614	uc001yux.3	4148	ENSG00000140157	NIPA2	NIPA magnesium transporter 2
chr17	40736923	40737400	478	*	0.677129	0.0277362	0.223226	5' UTR	17	40724328	40729849	5522	2	29893	uc031ral.1	-7074	ENSG00000131470	PSMC3IP	PSMC3 interacting protein
chr19	5685797	5686513	717	*	0.58991	0.00522875	0.0987938	5' UTR	19	5690272	5691678	1407	1	25873	uc002mcv.3	-3759	ENSG00000130255	RPL36	ribosomal protein L36
chr1	155785614	155786066	453	*	-1.1813	0.000348457	0.0224363	5' UTR	1	155754185	155791339	37155	2	54856	uc001fmf.3	5273	ENSG00000116580	GON4L
chr2	28999578	29000107	530	*	-0.674228	0.0426101	0.277051	5' UTR	2	29005383	29063675	58293	1	245711	uc002rmi.3	-5276	ENSG00000163806	SPDYA
chr3	130648642	130649361	720	*	-0.591137	0.0246578	0.210881	5' UTR	3	130681746	130722046	40301	1	27032	uc003enu.3	-32385	ENSG00000017260	ATP2C1
chr4	53811846	53812227	382	*	-1.31159	0.0232659	0.20566	5' UTR	4	53728495	53733002	4508	1	65997	uc003gzt.3	83351	ENSG00000128045	RASL11B
chr4	185578166	185578486	321	*	-0.613025	0.0445744	0.28357	5' UTR	4	185570767	185616112	45346	1	201973	uc003iwn.2	7399	ENSG00000164306	PRIMPOL
chr5	10290429	10290954	526	*	-0.751079	0.00108266	0.0423008	5' UTR	5	10277707	10308168	30462	2	134147	uc003jes.3	17214	ENSG00000164237	CMBL
chr5	60224580	60225231	652	*	-0.887875	0.0305396	0.234324	5' UTR	5	60169659	60240905	71247	2	1161	uc003jsl.3	15674	ENSG00000049167	ERCC8
chr6	137536148	137536537	390	*	-0.992675	0.0132032	0.156406	5' UTR	6	137518621	137539651	21031	2	3459	uc011edm.1	3114	ENSG00000027697	IFNGR1
chr6	146266337	146267312	976	*	-1.77855	1.27289e-06	0.000811078	5' UTR	6	146224392	146276490	52099	2	257218	uc003qlg.1	9178	ENSG00000146414	SHPRH
chr7	1626611	1627202	592	*	-0.790682	0.00427622	0.0894554	5' UTR	7	1609709	1629261	19553	1	114796	uc003sla.3	16902	ENSG00000230487	PSMG3-AS1
chr7	2610959	2611687	729	*	-0.544228	0.000175705	0.015004	5' UTR	7	2598632	2654368	55737	1	23288	uc003smo.4	12327	ENSG00000106012	IQCE
chr7	95041465	95041884	420	*	-0.726529	0.028197	0.224588	5' UTR	7	94992794	95025687	32894	2	5446	uc011kii.2	-15778	ENSG00000105852	PON3
chr7	102695373	102696105	733	*	-0.702671	0.00494412	0.0961018	5' UTR	7	102453308	102715015	261708	2	222235	uc003vaq.2	18910	ENSG00000161040	FBXL13
chr7	129317164	129317735	572	*	-1.08655	1.49599e-05	0.00359013	5' UTR	7	129269919	129396922	127004	1	4899	uc003vpb.3	47245	ENSG00000106459	NRF1
chr8	101299771	101300431	661	*	-0.509745	0.0457395	0.287485	5' UTR	8	101269288	101315487	46200	2	25897	uc003yjj.1	15056	ENSG00000034677	RNF19A
chr10	23220957	23221480	524	*	-1.16895	3.59881e-05	0.00551114	5' UTR	10	23216954	23326514	109561	1	219681	uc010qcw.2	4003	ENSG00000165309	ARMC3
chr10	122619488	122619819	332	*	-0.73159	0.0462508	0.288957	5' UTR	10	122612036	122666367	54332	1	55717	uc001lfd.1	7452	ENSG00000120008	WDR11
chr11	13443104	13443736	633	*	-0.570633	0.0230518	0.205088	5' UTR	11	13426876	13461755	34880	2	84280	uc010rcn.2	18019	ENSG00000148925	BTBD10
chr13	25486742	25487205	464	*	-0.765518	0.00549413	0.101534	5' UTR	13	25463346	25478196	14851	2	55835	uc001upu.3	-8546	ENSG00000151849	CENPJ
chr14	71485622	71486002	381	*	-1.0224	0.00160772	0.0522424	5' UTR	14	71479717	71582099	102383	1	22990	uc010arf.1	5905	ENSG00000100731	PCNX1
chr15	42676415	42676822	408	*	-0.943134	0.000777709	0.0353966	5' UTR	15	42694588	42704515	9928	1	825	uc001zpq.1	-17766	ENSG00000092529	CAPN3
chr15	90610357	90611356	1000	*	-0.710947	0.000140738	0.0132227	5' UTR	15	90627212	90643927	16716	2	3418	uc010uqb.2	32571	ENSG00000182054	IDH2
chr16	8904751	8905105	355	*	-0.719554	0.0086355	0.126057	5' UTR	16	8891670	8943194	51525	1	5373	uc010uyi.2	13081	ENSG00000140650	PMM2
chr16	16465145	16465633	489	*	-0.847809	0.0467043	0.290365	5' UTR	16	16427504	16444465	16962	1	339044	uc002dew.4	37641	NA	PKD1P1
chr17	17135009	17135795	787	*	-0.655489	0.000779413	0.035416	5' UTR	17	17115527	17140502	24976	2	201163	uc002gra.4	4707	ENSG00000154803	FLCN
chr17	80159286	80159994	709	*	-0.569433	0.0152927	0.167947	5' UTR	17	80059346	80170689	111344	2	284001	uc002kdx.1	10695	ENSG00000176155	CCDC57
chr19	19407740	19408340	601	*	-0.67982	0.0134397	0.157814	5' UTR	19	19387322	19413264	25943	2	57794	uc002nmf.3	4924	ENSG00000105705	SUGP1
chr20	34309682	34310089	408	*	-0.789401	0.00937366	0.131493	5' UTR	20	34291531	34320728	29198	2	9584	uc002xdz.3	10639	ENSG00000131051	RBM39
chr20	48720425	48720969	545	*	-0.501715	0.0159103	0.17113	5' UTR	20	48697661	48729735	32075	2	7335	uc002xva.4	8766	ENSG00000244687	UBE2V1
chr22	19709014	19709687	674	*	-0.538692	0.00360841	0.0818812	5' UTR	22	19705992	19712297	6306	1	100526833	uc002zpz.2	3022	ENSG00000284874	SEPT5-GP1BB
chr1	1526875	1527480	606	*	0.553189	0.0249476	0.212087	Distal Intergenic	1	1533388	1535476	2089	2	643988	uc021oes.1	7996	ENSG00000228594	FNDC10	fibronectin type III domain containing 10
chr1	6805544	6806119	576	*	0.515775	0.0236944	0.206919	Distal Intergenic	1	6845384	6932107	86724	1	23261	uc001aoh.3	-39265	ENSG00000171735	CAMTA1	calmodulin binding transcription activator 1
chr1	8284826	8285497	672	*	0.613555	0.010246	0.137964	Distal Intergenic	1	8384390	8404227	19838	1	50651	uc001apb.3	-98893	ENSG00000162426	SLC45A1	solute carrier family 45 member 1
chr1	9555675	9556226	552	*	0.606158	0.0284701	0.225593	Distal Intergenic	1	9599528	9642831	43304	1	84275	uc001apw.3	-43302	ENSG00000171612	SLC25A33	solute carrier family 25 member 33
chr1	12750847	12751527	681	*	0.925197	6.91572e-05	0.00838071	Distal Intergenic	1	12776118	12788726	12609	1	126767	uc001aug.1	-24591	ENSG00000188984	AADACL3	arylacetamide deacetylase like 3
chr1	15728621	15729284	664	*	0.647402	0.0272294	0.221138	Distal Intergenic	1	15736391	15756839	20449	1	79180	uc001awh.2	-7107	ENSG00000142634	EFHD2	EF-hand domain family member D2
chr1	16138109	16138521	413	*	0.72846	0.00252907	0.067534	Distal Intergenic	1	16133657	16134194	538	2	440567	uc009vol.1	-3915	ENSG00000233954	UQCRHL	ubiquinol-cytochrome c reductase hinge protein like
chr1	20902484	20903141	658	*	0.715019	0.0106687	0.140846	Distal Intergenic	1	20915444	20945400	29957	1	978	uc001bdk.3	-12303	ENSG00000158825	CDA	cytidine deaminase
chr1	22344769	22345435	667	*	0.845526	0.00927132	0.13078	Distal Intergenic	1	22351707	22357715	6009	1	29092	uc001bfm.4	-6272	ENSG00000218510	LINC00339	long intergenic non-protein coding RNA 339
chr1	26453295	26453859	565	*	0.681317	0.0172024	0.178116	Distal Intergenic	1	26438268	26452039	13772	1	149420	uc009vsb.3	15027	ENSG00000175087	PDIK1L	PDLIM1 interacting kinase 1 like
chr1	26814075	26814748	674	*	0.77224	0.00309139	0.0758294	Distal Intergenic	1	26798902	26803133	4232	1	3151	uc001bmp.4	15173	ENSG00000198830	HMGN2	high mobility group nucleosomal binding domain 2
chr1	26845989	26846525	537	*	0.703406	0.0116487	0.14673	Distal Intergenic	1	26856249	26901520	45272	1	6195	uc001bmr.1	-9724	ENSG00000117676	RPS6KA1	ribosomal protein S6 kinase A1
chr1	27518575	27519190	616	*	0.564178	0.0354847	0.252228	Distal Intergenic	1	27431942	27481621	49680	2	6548	uc001bnn.3	-36954	ENSG00000090020	SLC9A1	solute carrier family 9 member A1
chr1	28576453	28577320	868	*	0.610211	0.0135365	0.158279	Distal Intergenic	1	28585963	28609002	23040	1	83667	uc001bps.3	-8643	ENSG00000130766	SESN2	sestrin 2
chr1	30852367	30853004	638	*	0.81354	0.0200146	0.192125	Distal Intergenic	1	31191619	31199593	7975	1	100129196	uc001bsb.1	-338615	ENSG00000186056	MATN1-AS1	MATN1 antisense RNA 1
chr1	32076255	32076796	542	*	0.886758	0.00304127	0.0749982	Distal Intergenic	1	32083301	32092919	9619	1	3061	uc009vtx.2	-6505	ENSG00000121764	HCRTR1	hypocretin receptor 1
chr1	36575163	36575885	723	*	1.03283	3.24472e-05	0.00527491	Distal Intergenic	1	36560844	36565850	5007	2	1296	uc001bzw.2	-9313	ENSG00000171812	COL8A2	collagen type VIII alpha 2 chain
chr1	38835333	38835794	462	*	1.57621	5.72207e-07	0.00045881	Distal Intergenic	1	38674706	38680439	5734	2	339442	uc021olp.1	-154894	ENSG00000237290	LINC01343	long intergenic non-protein coding RNA 1343
chr1	40259124	40259698	575	*	0.632916	0.017612	0.180565	Distal Intergenic	1	40229223	40254533	25311	2	656	uc001cea.1	-4591	ENSG00000116985	BMP8B	bone morphogenetic protein 8b
chr1	43926591	43927047	457	*	0.623358	0.0380075	0.261467	Distal Intergenic	1	43916674	43919660	2987	2	81888	uc021omq.1	-6931	ENSG00000178922	HYI	hydroxypyruvate isomerase (putative)
chr1	47989981	47990386	406	*	0.677568	0.0130825	0.15572	Distal Intergenic	1	47901689	47906363	4675	1	2306	uc001crm.3	88292	ENSG00000186564	FOXD2	forkhead box D2
chr1	51998970	51999965	996	*	0.534732	0.0147061	0.16463	Distal Intergenic	1	51819935	51984995	165061	2	2060	uc009vyz.1	-13975	ENSG00000085832	EPS15	epidermal growth factor receptor pathway substrate 15
chr1	53047783	53048470	688	*	0.838321	0.00207982	0.0602702	Distal Intergenic	1	53068043	53074723	6681	1	2882	uc001cue.3	-19573	ENSG00000116157	GPX7	glutathione peroxidase 7
chr1	54598436	54599036	601	*	0.591167	0.0401051	0.26851	Distal Intergenic	1	54604668	54618679	14012	2	200008	uc001cwv.2	19643	ENSG00000157211	CDCP2	CUB domain containing protein 2
chr1	55431902	55432331	430	*	0.695198	0.0411508	0.272386	Distal Intergenic	1	55446465	55457966	11502	1	199964	uc001cyd.3	-14134	ENSG00000143001	TMEM61	transmembrane protein 61
chr1	55487887	55488552	666	*	0.542458	0.0187449	0.18636	Distal Intergenic	1	55505149	55518464	13316	1	255738	uc010ool.2	-16597	ENSG00000169174	PCSK9	proprotein convertase subtilisin/kexin type 9
chr1	55802645	55803209	565	*	0.711983	0.0114624	0.145507	Distal Intergenic	1	55691314	55691396	83	1	100616272	uc021ony.1	111331	ENSG00000265822	MIR4422	microRNA 4422
chr1	56717074	56717418	345	*	0.820222	0.0150106	0.166306	Distal Intergenic	1	56960419	57045257	84839	2	8613	uc001cyj.2	327839	ENSG00000162407	PLPP3	phospholipid phosphatase 3
chr1	60573729	60574151	423	*	0.74931	0.0339549	0.245799	Distal Intergenic	1	60454824	60539442	84619	2	127795	uc001czs.2	-34287	ENSG00000162598	C1orf87	chromosome 1 open reading frame 87
chr1	62005794	62006237	444	*	0.880161	0.0224951	0.202935	Distal Intergenic	1	62119914	62121800	1887	1	414927	uc031pmt.1	-113677	NA	MGC34796	sepiapterin reductase (7,8-dihydrobiopterin:NADP+ oxidoreductase) pseudogene
chr1	64918664	64919329	666	*	1.01287	5.47798e-05	0.00728243	Distal Intergenic	1	64936476	65158741	222266	1	57685	uc001dbo.1	-17147	ENSG00000158966	CACHD1	cache domain containing 1
chr1	65475840	65476301	462	*	0.621598	0.00553545	0.101745	Distal Intergenic	1	65298906	65432619	133714	2	3716	uc009wam.1	-43221	ENSG00000162434	JAK1	Janus kinase 1
chr1	65550050	65550626	577	*	0.528645	0.0146659	0.164421	Distal Intergenic	1	65524117	65524191	75	2	406893	uc001dbx.3	-25859	ENSG00000199135	MIR101-1	microRNA 101-1
chr1	67961999	67962474	476	*	0.584089	0.0368524	0.257443	Distal Intergenic	1	67873493	67896123	22631	2	26135	uc001ddy.3	-65876	ENSG00000142864	SERBP1	SERPINE1 mRNA binding protein 1
chr1	68926463	68927166	704	*	1.1951	0.000136708	0.012977	Distal Intergenic	1	68894507	68915642	21136	2	6121	uc001dei.1	-10821	ENSG00000116745	RPE65	retinoid isomerohydrolase RPE65
chr1	81674363	81674975	613	*	1.5233	2.57027e-06	0.00121871	Distal Intergenic	1	81771845	82458107	686263	1	23266	uc001dis.3	-96870	ENSG00000117114	ADGRL2	adhesion G protein-coupled receptor L2
chr1	87685130	87685909	780	*	0.694437	0.0270409	0.220398	Distal Intergenic	1	87597609	87602352	4744	1	339524	uc010oso.2	87521	ENSG00000267272	LINC01140	long intergenic non-protein coding RNA 1140
chr1	87995692	87996265	574	*	0.621401	0.0304231	0.233851	Distal Intergenic	1	87819210	87837338	18129	2	100505768	uc001dmk.3	-158354	ENSG00000227290	LINC01364	long intergenic non-protein coding RNA 1364
chr1	88995320	88995763	444	*	0.874643	0.00412175	0.0878036	Distal Intergenic	1	89149922	89301938	152017	1	5586	uc001dmn.3	-154159	ENSG00000065243	PKN2	protein kinase N2
chr1	89979279	89979620	342	*	1.01969	0.000441566	0.0256321	Distal Intergenic	1	89990397	90063420	73024	1	23507	uc001dnh.3	-10777	ENSG00000197147	LRRC8B	leucine rich repeat containing 8 VRAC subunit B
chr1	90227550	90228297	748	*	0.516455	0.0242261	0.209092	Distal Intergenic	1	90286573	90401989	115417	1	55144	uc001dnm.3	-58276	ENSG00000171492	LRRC8D	leucine rich repeat containing 8 VRAC subunit D
chr1	92050651	92051283	633	*	1.07396	0.000164957	0.0145207	Distal Intergenic	1	91980376	91991321	10946	1	8317	uc009wdd.3	70275	ENSG00000097046	CDC7	cell division cycle 7
chr1	94456240	94456673	434	*	0.902405	0.00074898	0.0346871	Distal Intergenic	1	94467114	94476485	9372	2	24	uc001dqi.1	19812	ENSG00000198691	ABCA4	ATP binding cassette subfamily A member 4
chr1	94775636	94776258	623	*	0.548945	0.0112928	0.144302	Distal Intergenic	1	94615403	94740624	125222	2	9411	uc009wdq.1	-35012	ENSG00000137962	ARHGAP29	Rho GTPase activating protein 29
chr1	94838062	94838455	394	*	1.08903	0.00084137	0.0367604	Distal Intergenic	1	94883933	94944260	60328	1	5825	uc001dqm.4	-45478	ENSG00000117528	ABCD3	ATP binding cassette subfamily D member 3
chr1	95072188	95072965	778	*	0.51705	0.0196047	0.190366	Distal Intergenic	1	95005813	95007413	1601	2	2152	uc001dqt.3	-64775	ENSG00000117525	F3	coagulation factor III, tissue factor
chr1	96421183	96421633	451	*	0.689868	0.0161051	0.17219	Distal Intergenic	1	95940293	95944912	4620	1	440594	uc021oqf.1	480890	ENSG00000233907	LINC01761	long intergenic non-protein coding RNA 1761
chr1	101178530	101178916	387	*	0.758765	0.00311577	0.0762249	Distal Intergenic	1	101185196	101204601	19406	1	7412	uc001dti.3	-6280	ENSG00000162692	VCAM1	vascular cell adhesion molecule 1
chr1	108589789	108590324	536	*	0.638978	0.0114766	0.145554	Distal Intergenic	1	108211463	108507545	296083	2	10451	uc010oux.1	-82244	ENSG00000134215	VAV3	vav guanine nucleotide exchange factor 3
chr1	110512208	110512640	433	*	1.18979	7.57567e-05	0.00891645	Distal Intergenic	1	110527387	110566364	38978	1	10768	uc001dyx.3	-14747	ENSG00000168710	AHCYL1	adenosylhomocysteinase like 1
chr1	110810842	110811624	783	*	0.649011	0.0428301	0.277792	Distal Intergenic	1	110753336	110776674	23339	1	3749	uc001dzi.3	57506	ENSG00000116396	KCNC4	potassium voltage-gated channel subfamily C member 4
chr1	111912583	111913019	437	*	0.670858	0.0168757	0.176747	Distal Intergenic	1	111927141	111932473	5333	2	441897	uc021orp.1	19454	ENSG00000227179	PGBP	pepsinogen B, pseudogene
chr1	116682773	116683661	889	*	0.824097	0.0217816	0.2003	Distal Intergenic	1	116654376	116677861	23486	1	126868	uc001egc.1	28397	ENSG00000173212	MAB21L3	mab-21 like 3
chr1	120122957	120123471	515	*	0.785029	0.00978891	0.134222	Distal Intergenic	1	120106503	120115199	8697	1	128102	uc021osu.1	16454	NA	HSD3BP4	hydroxy-delta-5-steroid dehydrogenase, 3 beta, pseudogene 4
chr1	147100541	147101170	630	*	0.69221	0.0112521	0.144112	Distal Intergenic	1	147083377	147096757	13381	1	607	uc010ozr.1	17164	ENSG00000116128	BCL9	BCL9 transcription coactivator
chr1	149222333	149223112	780	*	0.953103	0.000129089	0.0125547	Distal Intergenic	1	149279476	149291742	12267	1	388692	uc010pbf.2	-56364	ENSG00000277147	LINC02591	long intergenic non-protein coding RNA 2591
chr1	150025330	150025894	565	*	0.822987	0.00160295	0.05215	Distal Intergenic	1	150039342	150065744	26403	1	11311	uc009wlm.1	-13448	ENSG00000136631	VPS45	vacuolar protein sorting 45 homolog
chr1	150573046	150573737	692	*	0.537925	0.0123331	0.151294	Distal Intergenic	1	150547027	150552214	5188	2	4170	uc021oyf.1	-20832	ENSG00000143384	MCL1	MCL1 apoptosis regulator, BCL2 family member
chr1	153486788	153487658	871	*	1.31311	1.81812e-08	5.3047e-05	Distal Intergenic	1	153507076	153508717	1642	2	6277	uc001fbw.1	21059	ENSG00000197956	S100A6	S100 calcium binding protein A6
chr1	153545894	153546579	686	*	0.908758	0.00189919	0.0572815	Distal Intergenic	1	153533585	153538306	4722	2	6273	uc001fcb.3	-7588	ENSG00000196754	S100A2	S100 calcium binding protein A2
chr1	156772352	156772978	627	*	0.546056	0.0353878	0.25183	Distal Intergenic	1	156785542	156851642	66101	1	4914	uc001fqf.1	-12564	ENSG00000198400	NTRK1	neurotrophic receptor tyrosine kinase 1
chr1	157329171	157329605	435	*	0.65863	0.0303803	0.233714	Distal Intergenic	1	157483167	157522310	39144	2	83416	uc001fqu.3	192705	ENSG00000143297	FCRL5	Fc receptor like 5
chr1	158364633	158364977	345	*	0.805608	0.049418	0.297098	Distal Intergenic	1	158368312	158369256	945	2	128360	uc010pih.2	4279	ENSG00000186306	OR10T2	olfactory receptor family 10 subfamily T member 2
chr1	158763532	158764000	469	*	1.12884	1.9817e-05	0.00408393	Distal Intergenic	1	158746472	158747425	954	2	81442	uc010pir.2	-16107	ENSG00000188340	OR6N2	olfactory receptor family 6 subfamily N member 2
chr1	160634431	160635426	996	*	0.646327	0.00313971	0.0764293	Distal Intergenic	1	160605541	160617081	11541	2	6504	uc001fwm.3	-17350	ENSG00000117090	SLAMF1	signaling lymphocytic activation molecule family member 1
chr1	160759334	160759992	659	*	0.581712	0.0118449	0.148123	Distal Intergenic	1	160765864	160772536	6673	1	4063	uc001fwt.4	-5872	ENSG00000122224	LY9	lymphocyte antigen 9
chr1	167585549	167586092	544	*	0.615909	0.0227285	0.203856	Distal Intergenic	1	167599474	167675486	76013	1	92241	uc001gem.3	-13382	ENSG00000198771	RCSD1	RCSD domain containing 1
chr1	167775186	167775740	555	*	0.635451	0.0157036	0.170208	Distal Intergenic	1	167778625	167803315	24691	2	55811	uc009wvj.3	27575	ENSG00000143199	ADCY10	adenylate cyclase 10
chr1	168562026	168562391	366	*	0.93186	0.00481193	0.0947954	Distal Intergenic	1	168545711	168551315	5605	1	6375	uc001gfo.2	16315	ENSG00000143184	XCL1	X-C motif chemokine ligand 1
chr1	175277843	175278245	403	*	0.68062	0.0268818	0.219792	Distal Intergenic	1	175291935	175375931	83997	2	7143	uc001gkp.1	97686	ENSG00000116147	TNR	tenascin R
chr1	179805209	179805833	625	*	0.517938	0.0378774	0.2612	Distal Intergenic	1	179809102	179846941	37840	2	163590	uc001gnk.3	41108	ENSG00000169905	TOR1AIP2	torsin 1A interacting protein 2
chr1	182097759	182098251	493	*	0.950315	0.00277231	0.0710192	Distal Intergenic	1	182023705	182030847	7143	2	127665	uc001goz.3	-66912	ENSG00000179930	ZNF648	zinc finger protein 648
chr1	182205134	182205695	562	*	0.630469	0.00359694	0.0817136	Distal Intergenic	1	182350839	182354717	3879	2	2752	uc010pnt.2	149022	ENSG00000135821	GLUL	glutamate-ammonia ligase
chr1	183586085	183586810	726	*	0.815798	0.0102427	0.137953	Distal Intergenic	1	183595328	183605076	9749	2	10092	uc001gql.4	18266	ENSG00000162704	ARPC5	actin related protein 2/3 complex subunit 5
chr1	184122387	184123154	768	*	0.752694	0.00998092	0.13568	Distal Intergenic	1	184020811	184043344	22534	1	116461	uc009wyg.3	101576	ENSG00000198860	TSEN15	tRNA splicing endonuclease subunit 15
chr1	185308621	185309481	861	*	1.05972	8.24249e-06	0.00236752	Distal Intergenic	1	185292979	185304171	11193	2	100288079	uc001grn.4	-4450	ENSG00000261024	GS1-279B7.1	microtubule associated protein 1 light chain 3 beta pseudogene
chr1	186584501	186585241	741	*	0.682116	0.0076705	0.119043	Distal Intergenic	1	186640944	186649559	8616	2	5743	uc001gsb.3	64318	ENSG00000073756	PTGS2	prostaglandin-endoperoxide synthase 2
chr1	192923792	192924309	518	*	0.999853	0.0149952	0.166306	Distal Intergenic	1	192981496	193028523	47028	2	51377	uc001gsm.3	104214	ENSG00000116750	UCHL5	ubiquitin C-terminal hydrolase L5
chr1	194038527	194038929	403	*	0.816544	0.0344034	0.247868	Distal Intergenic	1	193147860	193155743	7884	2	8707	uc001gtc.4	-882784	ENSG00000162630	B3GALT2	beta-1,3-galactosyltransferase 2
chr1	199433806	199434262	457	*	0.924402	0.00844645	0.125067	Distal Intergenic	1	198777132	198906558	129427	2	100131234	uc021pgz.1	-527248	NA	MIR181A1HG	MIR181A1 host gene
chr1	201550792	201551315	524	*	0.655454	0.0380805	0.261696	Distal Intergenic	1	201489032	201489720	689	1	376693	uc010ppt.3	61760	NA	RPS10P7	ribosomal protein S10 pseudogene 7
chr1	201582794	201583660	867	*	0.662968	0.0103039	0.138407	Distal Intergenic	1	201617450	201796102	178653	1	89796	uc001gwu.3	-33790	ENSG00000134369	NAV1	neuron navigator 1
chr1	202684768	202685467	700	*	0.538774	0.0472098	0.291212	Distal Intergenic	1	202559725	202679551	119827	2	127833	uc010pqb.2	-5217	ENSG00000143858	SYT2	synaptotagmin 2
chr1	203338384	203338943	560	*	0.671366	0.0104302	0.139361	Distal Intergenic	1	203309752	203320289	10538	2	2331	uc001gzr.3	-18095	ENSG00000122176	FMOD	fibromodulin
chr1	203558918	203559497	580	*	0.524072	0.0420982	0.275434	Distal Intergenic	1	203595915	203713209	117295	1	493	uc001gzv.3	-36418	ENSG00000058668	ATP2B4	ATPase plasma membrane Ca2+ transporting 4
chr1	207911011	207912006	996	*	0.653576	0.0193384	0.189066	Distal Intergenic	1	207925383	207968861	43479	1	4179	uc001hgc.3	-13377	ENSG00000117335	CD46	CD46 molecule
chr1	212408385	212408799	415	*	0.643927	0.0172744	0.178539	Distal Intergenic	1	212458879	212535205	76327	1	5525	uc001hjb.3	-50080	ENSG00000066027	PPP2R5A	protein phosphatase 2 regulatory subunit B'alpha
chr1	212713481	212714062	582	*	0.658059	0.0335749	0.244671	Distal Intergenic	1	212738676	212794119	55444	1	467	uc001hjf.3	-24614	ENSG00000162772	ATF3	activating transcription factor 3
chr1	221196898	221197251	354	*	1.23476	9.259e-06	0.00258284	Distal Intergenic	1	221052743	221058400	5658	1	3142	uc001hmv.4	144155	ENSG00000136630	HLX	H2.0 like homeobox
chr1	225866007	225866516	510	*	0.708378	0.00451244	0.0923751	Distal Intergenic	1	225674534	225840845	166312	2	55740	uc001hpd.1	-25162	ENSG00000154380	ENAH	ENAH actin regulator
chr1	226156346	226157121	776	*	0.630579	0.0124161	0.151708	Distal Intergenic	1	226124298	226129083	4786	2	7044	uc010pvk.2	-27263	ENSG00000143768	LEFTY2	left-right determination factor 2
chr1	228901356	228901872	517	*	0.945308	0.000176523	0.0150088	Distal Intergenic	1	228870824	228882416	11593	1	58480	uc001htf.3	30532	ENSG00000116574	RHOU	ras homolog family member U
chr1	229181592	229182448	857	*	0.647813	0.00224142	0.0626286	Distal Intergenic	1	229406809	229441640	34832	1	5867	uc001hth.4	-224361	ENSG00000168118	RAB4A	RAB4A, member RAS oncogene family
chr1	231227419	231228073	655	*	0.509304	0.0446192	0.283757	Distal Intergenic	1	231154704	231175995	21292	2	375061	uc001hui.2	-51424	ENSG00000182118	FAM89A	family with sequence similarity 89 member A
chr1	232743480	232744014	535	*	1.44583	6.82049e-08	0.000140037	Distal Intergenic	1	232533712	232651243	117532	2	57568	uc001hvg.3	-92237	ENSG00000116991	SIPA1L2	signal induced proliferation associated 1 like 2
chr1	232821245	232821740	496	*	0.601973	0.0149298	0.165846	Distal Intergenic	1	232940638	232946092	5455	1	54627	uc001hvh.2	-118898	ENSG00000212916	MAP10	microtubule associated protein 10
chr1	233118003	233118595	593	*	0.511822	0.0191425	0.188274	Distal Intergenic	1	233086370	233114219	27850	1	84284	uc009xft.1	31633	ENSG00000135778	NTPCR	nucleoside-triphosphatase, cancer-related
chr1	234817282	234817952	671	*	0.719392	0.00345782	0.0800366	Distal Intergenic	1	234859789	234867390	7602	1	100506810	uc001hwj.2	-41837	ENSG00000227630	LINC01132	long intergenic non-protein coding RNA 1132
chr1	236524877	236525636	760	*	0.751128	0.0299865	0.232144	Distal Intergenic	1	236557680	236648008	90329	1	128178	uc001hxu.1	-32044	ENSG00000186197	EDARADD	EDAR associated death domain
chr1	239261671	239262518	848	*	1.19314	3.06338e-05	0.00511511	Distal Intergenic	1	239549865	240049896	500032	1	1131	uc001hyo.1	-287347	ENSG00000133019	CHRM3	cholinergic receptor muscarinic 3
chr1	244377427	244377970	544	*	0.652633	0.00757269	0.118348	Distal Intergenic	1	244515937	244552388	36452	1	200159	uc001iah.4	-137967	ENSG00000173728	C1orf100	chromosome 1 open reading frame 100
chr1	244569591	244570568	978	*	0.737304	0.000311347	0.0210872	Distal Intergenic	1	244571794	244615436	43643	2	159	uc001iaj.3	44868	ENSG00000035687	ADSS2	adenylosuccinate synthase 2
chr1	245046656	245047605	950	*	0.534901	0.0243099	0.209417	Distal Intergenic	1	245013602	245027827	14226	2	3192	uc001iba.1	-18829	ENSG00000153187	HNRNPU	heterogeneous nuclear ribonucleoprotein U
chr1	247552379	247552766	388	*	1.00764	0.00109541	0.0424688	Distal Intergenic	1	247579458	247612406	32949	1	114548	uc001icr.3	-26692	ENSG00000162711	NLRP3	NLR family pyrin domain containing 3
chr2	2877193	2877996	804	*	0.565656	0.021144	0.197596	Distal Intergenic	2	3192741	3323445	130705	2	7260	uc002qxi.2	445449	ENSG00000032389	EIPR1	EARP complex and GARP complex interacting protein 1
chr2	7346430	7347377	948	*	0.524076	0.0074943	0.117792	Distal Intergenic	2	7561392	7590381	28990	1	100506274	uc002qyv.3	-214015	ENSG00000229727	LOC100506274	uncharacterized LOC100506274
chr2	9262666	9263174	509	*	0.554328	0.0137715	0.159715	Distal Intergenic	2	9346894	9545812	198919	1	8853	uc002qzh.2	-83720	ENSG00000151693	ASAP2	ArfGAP with SH3 domain, ankyrin repeat and PH domain 2
chr2	15269598	15270268	671	*	0.642457	0.00500101	0.0965642	Distal Intergenic	2	15307032	15378818	71787	2	51594	uc002rcb.1	108550	ENSG00000151779	NBAS	NBAS subunit of NRZ tethering complex
chr2	20306810	20307507	698	*	0.661083	0.0350293	0.250401	Distal Intergenic	2	20236547	20251789	15243	2	9741	uc010yjx.2	-55021	ENSG00000068697	LAPTM4A	lysosomal protein transmembrane 4 alpha
chr2	24700222	24700592	371	*	0.593413	0.0295353	0.230381	Distal Intergenic	2	24787179	24993570	206392	1	8648	uc002rfi.3	-86587	ENSG00000084676	NCOA1	nuclear receptor coactivator 1
chr2	29305157	29305634	478	*	0.681562	0.0321718	0.239644	Distal Intergenic	2	29284556	29297127	12572	2	388939	uc002rmt.2	-8030	ENSG00000179270	PCARE	photoreceptor cilium actin regulator
chr2	30448944	30449692	749	*	0.820537	0.000770415	0.0352092	Distal Intergenic	2	30454397	30482899	28503	1	81606	uc002rne.2	-4705	ENSG00000213626	LBH	LBH regulator of WNT signaling pathway
chr2	33931672	33932080	409	*	0.741366	0.0133986	0.157499	Distal Intergenic	2	33951128	33953284	2157	2	151325	uc002rpb.3	21204	ENSG00000239649	MYADML	myeloid associated differentiation marker like (pseudogene)
chr2	37844222	37844774	553	*	0.569873	0.0368763	0.25755	Distal Intergenic	2	37869025	37899342	30318	2	10602	uc002rqi.2	54568	ENSG00000163171	CDC42EP3	CDC42 effector protein 3
chr2	38487586	38488112	527	*	0.718536	0.00204138	0.0596235	Distal Intergenic	2	38522029	38603672	81644	2	64225	uc010ynm.2	115560	ENSG00000119787	ATL2	atlastin GTPase 2
chr2	39398746	39399351	606	*	0.663206	0.0111693	0.143593	Distal Intergenic	2	39249711	39351486	101776	2	6654	uc010ynr.1	-47260	ENSG00000115904	SOS1	SOS Ras/Rac guanine nucleotide exchange factor 1
chr2	42332775	42333332	558	*	0.556582	0.0152879	0.167947	Distal Intergenic	2	42275161	42285668	10508	1	91461	uc002rsg.3	57614	ENSG00000162878	PKDCC	protein kinase domain containing, cytoplasmic
chr2	42603689	42604213	525	*	0.535819	0.0404097	0.269638	Distal Intergenic	2	42577645	42596150	18506	2	9167	uc002rsl.3	-7539	ENSG00000115944	COX7A2L	cytochrome c oxidase subunit 7A2 like
chr2	43063485	43064193	709	*	0.65784	0.000591196	0.0305438	Distal Intergenic	2	42997027	43019751	22725	2	23498	uc010ynw.1	-43734	ENSG00000162882	HAAO	3-hydroxyanthranilate 3,4-dioxygenase
chr2	43336805	43337374	570	*	0.574701	0.0262622	0.217522	Distal Intergenic	2	43449541	43453745	4205	2	678	uc002rsv.4	116371	ENSG00000152518	ZFP36L2	ZFP36 ring finger protein like 2
chr2	44363027	44363926	900	*	0.702662	0.00124524	0.0455357	Distal Intergenic	2	44396000	44436571	40572	1	5495	uc002rts.3	-32074	ENSG00000138032	PPM1B	protein phosphatase, Mg2+/Mn2+ dependent 1B
chr2	47007699	47008540	842	*	0.691185	0.0123964	0.151678	Distal Intergenic	2	47043807	47049799	5993	1	388948	uc002rvh.3	-35267	ENSG00000222005	LINC01118	long intergenic non-protein coding RNA 1118
chr2	47951741	47952178	438	*	0.597898	0.0470165	0.290842	Distal Intergenic	2	48010221	48028471	18251	1	2956	uc002rwc.2	-58043	ENSG00000116062	MSH6	mutS homolog 6
chr2	48329390	48330196	807	*	0.585003	0.0170949	0.177647	Distal Intergenic	2	48045556	48132932	87377	2	80204	uc002rwg.2	-196458	ENSG00000138081	FBXO11	F-box protein 11
chr2	48485108	48485648	541	*	0.736133	0.00281003	0.0718198	Distal Intergenic	2	48541795	48606434	64640	1	3344	uc002rwh.1	-56147	ENSG00000170802	FOXN2	forkhead box N2
chr2	54317589	54318079	491	*	0.537908	0.0310007	0.235936	Distal Intergenic	2	54342410	54532435	190026	1	98	uc002rxq.4	-24331	ENSG00000170634	ACYP2	acylphosphatase 2
chr2	55303579	55304518	940	*	0.528565	0.00649688	0.109738	Distal Intergenic	2	55199327	55277734	78408	2	57142	uc002ryg.3	-25845	ENSG00000115310	RTN4	reticulon 4
chr2	60558330	60558746	417	*	0.711772	0.0329915	0.242803	Distal Intergenic	2	60614497	60614580	84	2	100616473	uc021vie.1	55834	ENSG00000266078	MIR4432	microRNA 4432
chr2	61046676	61047025	350	*	0.756176	0.0164485	0.174379	Distal Intergenic	2	61009020	61029221	20202	1	64895	uc010fch.3	37656	ENSG00000115421	PAPOLG	poly(A) polymerase gamma
chr2	62529413	62530222	810	*	0.674646	0.000929782	0.0387541	Distal Intergenic	2	62432961	62433052	92	1	100847087	uc031rod.1	96452	ENSG00000266097	MIR5192	microRNA 5192
chr2	62595912	62596501	590	*	0.674595	0.00221039	0.0623034	Distal Intergenic	2	62727356	62733604	6249	2	200728	uc002sbt.2	137103	ENSG00000186889	TMEM17	transmembrane protein 17
chr2	64386752	64387229	478	*	0.541851	0.038512	0.263025	Distal Intergenic	2	64319786	64371605	51820	2	57162	uc002sct.4	-15147	ENSG00000197329	PELI1	pellino E3 ubiquitin protein ligase 1
chr2	64438307	64438832	526	*	1.01082	3.51776e-05	0.00549991	Distal Intergenic	2	64412213	64432619	20407	2	150992	uc021vio.1	-5688	ENSG00000230923	LINC00309	long intergenic non-protein coding RNA 309
chr2	64642062	64642557	496	*	0.502235	0.0257282	0.21539	Distal Intergenic	2	64681327	64688517	7191	1	29094	uc002scy.4	-38770	ENSG00000119862	LGALSL	galectin like
chr2	64720956	64721495	540	*	0.533698	0.02216	0.201618	Distal Intergenic	2	64751439	64820138	68700	1	54812	uc002scz.3	-29944	ENSG00000119844	AFTPH	aftiphilin
chr2	65413845	65414522	678	*	0.670206	0.0103432	0.138683	Distal Intergenic	2	65454829	65492501	37673	1	10097	uc010yqf.1	-40307	ENSG00000138071	ACTR2	actin related protein 2
chr2	69160634	69161597	964	*	0.54797	0.0219852	0.20102	Distal Intergenic	2	69172364	69180102	7739	2	200504	uc002sfa.3	18505	ENSG00000183607	GKN2	gastrokine 2
chr2	69512879	69513622	744	*	0.67859	0.0102991	0.138376	Distal Intergenic	2	69546901	69614386	67486	2	2673	uc002sfh.3	100764	ENSG00000198380	GFPT1	glutamine--fructose-6-phosphate transaminase 1
chr2	75150225	75150987	763	*	0.763461	0.00168954	0.0538592	Distal Intergenic	2	75185775	75196859	11085	1	56655	uc002snf.3	-34788	ENSG00000115350	POLE4	DNA polymerase epsilon 4, accessory subunit
chr2	96748802	96749543	742	*	0.655691	0.0366243	0.256611	Distal Intergenic	2	96778623	96781888	3266	2	151	uc021vlh.1	32345	ENSG00000274286	ADRA2B	adrenoceptor alpha 2B
chr2	101144710	101145165	456	*	0.551632	0.0487879	0.295675	Distal Intergenic	2	101179418	101193201	13784	1	79031	uc002tao.2	-34253	ENSG00000115539	PDCL3	phosducin like 3
chr2	101850496	101850916	421	*	0.541897	0.0196092	0.190366	Distal Intergenic	2	101869345	101886778	17434	1	55571	uc002taw.4	-18429	ENSG00000158435	CNOT11	CCR4-NOT transcription complex subunit 11
chr2	101958906	101959537	632	*	0.670874	0.0464378	0.289608	Distal Intergenic	2	101925912	101925996	85	1	100847007	uc031roo.1	32994	ENSG00000264857	MIR5696	microRNA 5696
chr2	102856589	102857182	594	*	0.573006	0.0243857	0.209567	Distal Intergenic	2	102803466	102855811	52346	1	8808	uc002tbt.3	53123	ENSG00000115598	IL1RL2	interleukin 1 receptor like 2
chr2	102890184	102890772	589	*	0.730846	0.0204149	0.194487	Distal Intergenic	2	102927962	103015217	87256	1	8809	uc002tbw.4	-37190	ENSG00000115604	IL18R1	interleukin 18 receptor 1
chr2	106887003	106887623	621	*	0.507118	0.0325602	0.241182	Distal Intergenic	2	106717107	106810795	93689	2	80146	uc010ywh.2	-76208	ENSG00000115652	UXS1	UDP-glucuronate decarboxylase 1
chr2	114452081	114452659	579	*	0.510115	0.0380766	0.261696	Distal Intergenic	2	114478867	114478945	79	2	100616208	uc021vmz.1	26286	ENSG00000265429	MIR4782	microRNA 4782
chr2	114615341	114615816	476	*	0.85064	0.0019655	0.0583585	Distal Intergenic	2	114647511	114719129	71619	1	10096	uc002tkx.2	-31695	ENSG00000115091	ACTR3	actin related protein 3
chr2	119771176	119771785	610	*	0.924145	0.000592546	0.0305466	Distal Intergenic	2	119699745	119752236	52492	1	8685	uc010yyf.1	71431	ENSG00000019169	MARCO	macrophage receptor with collagenous structure
chr2	120940007	120940519	513	*	0.675099	0.010988	0.142563	Distal Intergenic	2	120975047	120980984	5938	2	79134	uc002tmj.2	40465	ENSG00000226479	TMEM185B	transmembrane protein 185B
chr2	124671474	124672384	911	*	0.671156	0.044984	0.284791	Distal Intergenic	2	124782864	125672863	890000	1	129684	uc002tno.3	-110480	ENSG00000155052	CNTNAP5	contactin associated protein family member 5
chr2	127031364	127032147	784	*	0.685036	0.0167046	0.175785	Distal Intergenic	2	127413511	127454251	40741	1	2995	uc002tnq.4	-381364	ENSG00000136732	GYPC	glycophorin C (Gerbich blood group)
chr2	128834700	128835064	365	*	0.86022	0.0114703	0.145554	Distal Intergenic	2	128848754	128953249	104496	1	56886	uc002tps.3	-13690	ENSG00000136731	UGGT1	UDP-glucose glycoprotein glucosyltransferase 1
chr2	134934949	134935651	703	*	0.710475	0.000176848	0.0150134	Distal Intergenic	2	134884696	134884763	68	1	100500878	uc021vpy.1	50253	ENSG00000263813	MIR3679	microRNA 3679
chr2	136651347	136651886	540	*	1.12309	0.000113787	0.0115108	Distal Intergenic	2	136597196	136634047	36852	2	4175	uc002tuw.4	-17300	ENSG00000076003	MCM6	minichromosome maintenance complex component 6
chr2	136924754	136925399	646	*	0.772192	0.00212451	0.0609914	Distal Intergenic	2	136871919	136875725	3807	2	7852	uc002tuz.3	-49029	ENSG00000121966	CXCR4	C-X-C motif chemokine receptor 4
chr2	143585862	143586254	393	*	0.567631	0.0420928	0.275434	Distal Intergenic	2	143635195	143747106	111912	1	8942	uc002tvk.3	-48941	ENSG00000115919	KYNU	kynureninase
chr2	145134218	145134675	458	*	0.561115	0.0451572	0.285339	Distal Intergenic	2	144763318	145090083	326766	2	79712	uc002tvt.2	-44135	ENSG00000121964	GTDC1	glycosyltransferase like domain containing 1
chr2	145364620	145365162	543	*	0.559185	0.0219972	0.20102	Distal Intergenic	2	145425534	145834291	408758	1	401014	uc021vqn.2	-60372	ENSG00000226674	TEX41	testis expressed 41
chr2	152096121	152096458	338	*	0.925779	0.00561854	0.102377	Distal Intergenic	2	152104728	152118389	13662	2	375287	uc002txh.3	21931	ENSG00000184898	RBM43	RNA binding motif protein 43
chr2	152182307	152183014	708	*	0.502719	0.0254058	0.214237	Distal Intergenic	2	152214106	152236562	22457	1	7130	uc002txk.3	-31092	ENSG00000123610	TNFAIP6	TNF alpha induced protein 6
chr2	152631482	152632123	642	*	0.531492	0.0465799	0.29001	Distal Intergenic	2	152341853	152591001	249149	2	4703	uc031rpp.1	-40481	ENSG00000183091	NEB	nebulin
chr2	153624304	153624700	397	*	0.874434	0.0114748	0.145554	Distal Intergenic	2	153576549	153617767	41219	1	151188	uc002tyo.2	47755	ENSG00000177917	ARL6IP6	ADP ribosylation factor like GTPase 6 interacting protein 6
chr2	157255742	157256426	685	*	0.549302	0.0187254	0.186267	Distal Intergenic	2	157291965	157442915	150951	1	2820	uc002tzf.4	-35539	ENSG00000115159	GPD2	glycerol-3-phosphate dehydrogenase 2
chr2	159797254	159797844	591	*	0.585596	0.0142545	0.161863	Distal Intergenic	2	159825146	160035674	210529	1	85461	uc010fol.1	-27302	ENSG00000115183	TANC1	tetratricopeptide repeat, ankyrin repeat and coiled-coil containing 1
chr2	160788625	160789198	574	*	0.763745	0.00263786	0.0691257	Distal Intergenic	2	160758876	160761267	2392	2	4065	uc002ubd.3	-27358	ENSG00000054219	LY75	lymphocyte antigen 75
chr2	173574461	173575040	580	*	0.588848	0.0345246	0.248254	Distal Intergenic	2	173600525	173851438	250914	1	11069	uc002uhu.2	-25485	ENSG00000091428	RAPGEF4	Rap guanine nucleotide exchange factor 4
chr2	174684092	174684663	572	*	0.817835	0.000687704	0.0330583	Distal Intergenic	2	174771187	174828947	57761	2	6670	uc002uie.3	144284	ENSG00000172845	SP3	Sp3 transcription factor
chr2	176326276	176326859	584	*	1.01224	0.000431002	0.0252302	Distal Intergenic	2	176040986	176046490	5505	2	518	uc002ukb.2	-279786	ENSG00000154518	ATP5MC3	ATP synthase membrane subunit c locus 3
chr2	176489625	176490149	525	*	1.55377	6.6788e-06	0.00213883	Distal Intergenic	2	176790410	176867018	76609	2	80856	uc002ukc.1	376869	ENSG00000144320	LNPK	lunapark, ER junction formation factor
chr2	177645989	177646350	362	*	0.859339	0.0304774	0.234074	Distal Intergenic	2	177494309	177502302	7994	2	375295	uc002ukz.3	-143687	NA	LINC01116	long intergenic non-protein coding RNA 1116
chr2	180138295	180138982	688	*	0.666725	0.00110676	0.0427854	Distal Intergenic	2	179966419	180129350	162932	2	91404	uc002uni.4	-8945	ENSG00000187231	SESTD1	SEC14 and spectrin domain containing 1
chr2	190983777	190984325	549	*	0.762362	0.0306868	0.234834	Distal Intergenic	2	191002486	191068210	65725	1	84281	uc002urq.3	-18161	ENSG00000187699	C2orf88	chromosome 2 open reading frame 88
chr2	191626249	191626763	515	*	0.643725	0.0239835	0.208035	Distal Intergenic	2	191523884	191557492	33609	1	4664	uc010zgh.2	102365	ENSG00000138386	NAB1	NGFI-A binding protein 1
chr2	192043453	192044228	776	*	0.711442	0.00216134	0.0616327	Distal Intergenic	2	192011339	192038902	27564	2	6775	uc010zgo.1	-4551	ENSG00000138378	STAT4	signal transducer and activator of transcription 4
chr2	202787786	202788237	452	*	0.51897	0.0364014	0.25576	Distal Intergenic	2	202719513	202760273	40761	1	65061	uc002uyu.2	68273	ENSG00000138395	CDK15	cyclin dependent kinase 15
chr2	206809893	206810330	438	*	0.517371	0.0406145	0.270321	Distal Intergenic	2	206858445	206950906	92462	2	54891	uc002vaz.4	140576	ENSG00000114933	INO80D	INO80 complex subunit D
chr2	208563492	208564016	525	*	0.627302	0.00687852	0.112716	Distal Intergenic	2	208576264	208620896	44633	1	151195	uc002vch.3	-12248	ENSG00000163249	CCNYL1	cyclin Y like 1
chr2	213862055	213862944	890	*	0.829339	0.00516094	0.0982194	Distal Intergenic	2	213864411	213879996	15586	2	22807	uc002vei.3	17052	ENSG00000030419	IKZF2	IKAROS family zinc finger 2
chr2	219065147	219065954	808	*	0.914821	0.000427586	0.025129	Distal Intergenic	2	219081817	219119071	37255	1	10109	uc002vhd.4	-15863	ENSG00000163466	ARPC2	actin related protein 2/3 complex subunit 2
chr2	223828306	223828784	479	*	0.584372	0.0345832	0.248497	Distal Intergenic	2	223916648	223920357	3710	1	23704	uc002vnl.5	-87864	ENSG00000152049	KCNE4	potassium voltage-gated channel subfamily E regulatory subunit 4
chr2	224532985	224533483	499	*	0.995723	0.00103403	0.0411505	Distal Intergenic	2	224461658	224467217	5560	2	7857	uc002vnm.3	-65768	ENSG00000171951	SCG2	secretogranin II
chr2	224727517	224728047	531	*	0.82341	0.0013012	0.046686	Distal Intergenic	2	224629894	224702319	72426	2	130340	uc010fwx.2	-25198	ENSG00000152056	AP1S3	adaptor related protein complex 1 subunit sigma 3
chr2	228285543	228286304	762	*	0.596883	0.0154261	0.168694	Distal Intergenic	2	228226874	228244022	17149	2	79853	uc002vpb.2	-41521	ENSG00000168955	TM4SF20	transmembrane 4 L six family member 20
chr2	228430454	228431192	739	*	0.633995	0.00723368	0.115573	Distal Intergenic	2	228474806	228498036	23231	2	56918	uc002vph.3	66844	ENSG00000042304	C2orf83	chromosome 2 open reading frame 83
chr2	231441516	231442500	985	*	0.716425	0.00349402	0.080363	Distal Intergenic	2	231368901	231410317	41417	1	6672	uc010fxp.1	72615	ENSG00000067066	SP100	SP100 nuclear antigen
chr2	231473956	231474280	325	*	0.994046	0.000780643	0.0354429	Distal Intergenic	2	231555636	231565244	9609	2	151475	uc002vqw.1	90964	ENSG00000226125	LINC01907	long intergenic non-protein coding RNA 1907
chr2	237780368	237781018	651	*	0.782835	0.00145125	0.0494779	Distal Intergenic	2	237994084	238004527	10444	1	10920	uc010fys.1	-213066	ENSG00000198612	COPS8	COP9 signalosome subunit 8
chr2	238172070	238172491	422	*	0.633073	0.0265858	0.218552	Distal Intergenic	2	238232655	238252157	19503	2	1293	uc002vwj.2	79666	ENSG00000163359	COL6A3	collagen type VI alpha 3 chain
chr2	240568763	240569304	542	*	0.950207	0.00364916	0.0823186	Distal Intergenic	2	240684554	240722356	37803	1	150935	uc021vzc.2	-115250	NA	LOC150935	uncharacterized LOC150935
chr2	241504245	241504773	529	*	0.504879	0.0423931	0.276287	Distal Intergenic	2	241508004	241518149	10146	1	57140	uc002vzi.4	-3231	ENSG00000142327	RNPEPL1	arginyl aminopeptidase like 1
chr3	5157155	5157911	757	*	0.595611	0.0209122	0.196566	Distal Intergenic	3	5163930	5222601	58672	1	55207	uc003bqg.3	-6019	ENSG00000134108	ARL8B	ADP ribosylation factor like GTPase 8B
chr3	5698228	5698658	431	*	0.667708	0.019955	0.191853	Distal Intergenic	3	5291862	5291940	79	2	100616334	uc021wsm.1	-406288	ENSG00000265180	MIR4790	microRNA 4790
chr3	12499131	12499502	372	*	1.01229	0.00201471	0.0590002	Distal Intergenic	3	12525931	12574820	48890	1	80746	uc003bwz.3	-26429	ENSG00000154743	TSEN2	tRNA splicing endonuclease subunit 2
chr3	13236676	13237220	545	*	0.619621	0.0226448	0.203623	Distal Intergenic	3	12938542	13114617	176076	2	9922	uc011auw.2	-122059	ENSG00000144711	IQSEC1	IQ motif and Sec7 domain ArfGEF 1
chr3	14255946	14256359	414	*	0.62608	0.0195525	0.190027	Distal Intergenic	3	14220228	14239869	19642	1	27258	uc003byn.3	35718	ENSG00000170860	LSM3	LSM3 homolog, U6 small nuclear RNA and mRNA degradation associated
chr3	14393531	14393945	415	*	0.683318	0.00622273	0.107298	Distal Intergenic	3	14444076	14485850	41775	1	6533	uc010hee.2	-50131	ENSG00000131389	SLC6A6	solute carrier family 6 member 6
chr3	15391802	15392519	718	*	0.544592	0.00653139	0.110053	Distal Intergenic	3	15295863	15382901	87039	2	9467	uc003bzr.2	-8901	ENSG00000131370	SH3BP5	SH3 domain binding protein 5
chr3	16734136	16734768	633	*	0.636556	0.00944554	0.13178	Distal Intergenic	3	16628301	16647006	18706	2	1618	uc003cbb.3	-87130	ENSG00000092345	DAZL	deleted in azoospermia like
chr3	18765779	18766626	848	*	1.32901	1.81389e-08	5.3047e-05	Distal Intergenic	3	18389133	18480265	91133	2	6304	uc003cbj.3	-285514	ENSG00000182568	SATB1	SATB homeobox 1
chr3	25836590	25836972	383	*	0.952177	0.000471139	0.0265303	Distal Intergenic	3	25831563	25836025	4463	1	54995	uc011awp.2	5027	ENSG00000151093	OXSM	3-oxoacyl-ACP synthase, mitochondrial
chr3	27601355	27602276	922	*	0.912423	0.000736447	0.0343219	Distal Intergenic	3	27465132	27525911	60780	2	9497	uc010hfm.3	-75444	ENSG00000033867	SLC4A7	solute carrier family 4 member 7
chr3	30391161	30392096	936	*	0.628752	0.0178156	0.181315	Distal Intergenic	3	30647994	30713929	65936	1	7048	uc021wut.1	-255898	ENSG00000163513	TGFBR2	transforming growth factor beta receptor 2
chr3	31052260	31052909	650	*	0.764663	0.0180658	0.182487	Distal Intergenic	3	30842348	30936153	93806	2	339896	uc003ceq.1	-116107	ENSG00000144644	GADL1	glutamate decarboxylase like 1
chr3	38189460	38190013	554	*	0.636203	0.0108258	0.141509	Distal Intergenic	3	38179969	38184512	4544	1	4615	uc011ayl.2	9491	ENSG00000172936	MYD88	MYD88 innate immune signal transduction adaptor
chr3	41143587	41144090	504	*	0.771068	0.0189719	0.187373	Distal Intergenic	3	41236401	41280845	44445	1	1499	uc010hia.1	-92311	ENSG00000168036	CTNNB1	catenin beta 1
chr3	45313594	45314249	656	*	0.67393	0.01314	0.155848	Distal Intergenic	3	45265956	45267814	1859	2	25907	uc011baf.2	-45780	ENSG00000249992	TMEM158	transmembrane protein 158
chr3	48332372	48332886	515	*	0.525204	0.0311698	0.236526	Distal Intergenic	3	48335589	48342848	7260	2	10201	uc003cso.3	9962	ENSG00000172113	NME6	NME/NM23 nucleoside diphosphate kinase 6
chr3	52208925	52209501	577	*	0.543938	0.0129116	0.154569	Distal Intergenic	3	52109249	52188706	79458	2	25886	uc003dcw.3	-20219	ENSG00000164087	POC1A	POC1 centriolar protein A
chr3	57978626	57979111	486	*	0.635599	0.0225615	0.203237	Distal Intergenic	3	57994127	58157982	163856	1	2317	uc003djj.2	-15016	ENSG00000136068	FLNB	filamin B
chr3	66632851	66633537	687	*	0.64031	0.0311873	0.236526	Distal Intergenic	3	66429221	66550845	121625	2	26018	uc010hoa.3	-82006	ENSG00000144749	LRIG1	leucine rich repeats and immunoglobulin like domains 1
chr3	72740943	72741494	552	*	0.610343	0.00106537	0.0418864	Distal Intergenic	3	72798428	72897598	99171	2	55164	uc003dpf.3	156104	ENSG00000144736	SHQ1	SHQ1, H/ACA ribonucleoprotein assembly factor
chr3	88059853	88060604	752	*	0.774863	0.00357811	0.081427	Distal Intergenic	3	88031726	88042919	11194	1	3355	uc003dqr.2	28127	ENSG00000179097	HTR1F	5-hydroxytryptamine receptor 1F
chr3	98363062	98363699	638	*	0.508189	0.0335303	0.244643	Distal Intergenic	3	98309363	98312455	3093	2	1371	uc011bgz.2	-50607	ENSG00000080819	CPOX	coproporphyrinogen oxidase
chr3	101421742	101422236	495	*	1.18796	1.78981e-05	0.00383089	Distal Intergenic	3	101431278	101432260	983	1	285359	uc003dvj.3	-9042	NA	PDCL3P4	PDCL3 pseudogene 4
chr3	101488053	101488572	520	*	1.17779	0.00213407	0.0611708	Distal Intergenic	3	101498029	101547075	49047	1	91775	uc003dvn.3	-9457	ENSG00000144815	NXPE3	neurexophilin and PC-esterase domain family member 3
chr3	104858213	104858897	685	*	1.17753	0.00197839	0.0584616	Distal Intergenic	3	105085557	105244230	158674	1	214	uc003dvv.3	-226660	ENSG00000170017	ALCAM	activated leukocyte cell adhesion molecule
chr3	107851145	107851788	644	*	0.524573	0.0466949	0.290365	Distal Intergenic	3	107761941	107809935	47995	2	961	uc003dwv.1	-41210	ENSG00000196776	CD47	CD47 molecule
chr3	112888350	112888997	648	*	0.80014	0.000754864	0.0348722	Distal Intergenic	3	112930412	112970852	40441	1	91653	uc003dzw.1	-41415	ENSG00000144857	BOC	BOC cell adhesion associated, oncogene regulated
chr3	114931900	114932273	374	*	1.04189	0.00317169	0.0766459	Distal Intergenic	3	114406073	114866127	460055	2	26137	uc003ebp.3	-65773	ENSG00000181722	ZBTB20	zinc finger and BTB domain containing 20
chr3	117202219	117202913	695	*	0.531085	0.0216449	0.199982	Distal Intergenic	3	116428635	116435887	7253	1	285194	uc011bit.2	773584	ENSG00000243197	TUSC7	tumor suppressor candidate 7
chr3	121672935	121673672	738	*	0.820624	0.00144415	0.0493882	Distal Intergenic	3	121706170	121726148	19979	2	286676	uc003eeq.3	52476	ENSG00000145103	ILDR1	immunoglobulin like domain containing receptor 1
chr3	125108208	125108795	588	*	0.542731	0.0371961	0.258702	Distal Intergenic	3	124950915	125094198	143284	2	7707	uc003ehy.3	-14010	ENSG00000163848	ZNF148	zinc finger protein 148
chr3	125978387	125978868	482	*	0.697292	0.0229704	0.205031	Distal Intergenic	3	125822404	125900029	77626	2	10840	uc031sbp.1	-78358	ENSG00000144908	ALDH1L1	aldehyde dehydrogenase 1 family member L1
chr3	127747149	127747537	389	*	0.557408	0.0488663	0.295705	Distal Intergenic	3	127771212	127790526	19315	1	29927	uc003ekb.3	-23675	ENSG00000058262	SEC61A1	SEC61 translocon subunit alpha 1
chr3	128913963	128914674	712	*	0.690578	0.0048583	0.095159	Distal Intergenic	3	128886658	128902810	16153	2	7555	uc021xdw.1	-11153	ENSG00000169714	CNBP	CCHC-type zinc finger nucleic acid binding protein
chr3	133270130	133270651	522	*	0.762563	0.0244789	0.210031	Distal Intergenic	3	133292434	133309118	16685	1	55573	uc003epp.4	-21783	ENSG00000091527	CDV3	CDV3 homolog
chr3	135207589	135208148	560	*	1.03672	0.0046631	0.0935929	Distal Intergenic	3	134786374	134979307	192934	1	2047	uc003equ.3	421215	ENSG00000154928	EPHB1	EPH receptor B1
chr3	138629029	138629385	357	*	0.641353	0.0113679	0.144804	Distal Intergenic	3	138663066	138665982	2917	2	668	uc003esw.3	36597	ENSG00000183770	FOXL2	forkhead box L2
chr3	141378060	141378486	427	*	0.657648	0.0425813	0.277018	Distal Intergenic	3	141457051	141465645	8595	1	9616	uc003euc.3	-78565	ENSG00000114125	RNF7	ring finger protein 7
chr3	141582681	141583533	853	*	1.01927	9.0474e-07	0.00062694	Distal Intergenic	3	141595470	141645382	49913	1	483	uc003eug.1	-11937	ENSG00000069849	ATP1B3	ATPase Na+/K+ transporting subunit beta 3
chr3	142979920	142980276	357	*	0.794762	0.00526706	0.0989778	Distal Intergenic	3	143061088	143065913	4826	1	100885796	uc031sbu.1	-80812	ENSG00000240012	SLC9A9-AS1	SLC9A9 antisense RNA 1
chr3	151569988	151570542	555	*	0.742793	0.00429719	0.089645	Distal Intergenic	3	151591431	151599876	8446	1	56670	uc003ezf.2	-20889	ENSG00000198829	SUCNR1	succinate receptor 1
chr3	152679792	152680443	652	*	0.676812	0.0360138	0.254341	Distal Intergenic	3	152552736	152555843	3108	1	5028	uc003ezq.3	127056	ENSG00000169860	P2RY1	purinergic receptor P2Y1
chr3	152940097	152940788	692	*	0.716168	0.000120509	0.0119572	Distal Intergenic	3	152880029	152886263	6235	1	5912	uc003ezr.3	60068	ENSG00000181467	RAP2B	RAP2B, member of RAS oncogene family
chr3	153470187	153471047	861	*	0.940844	0.000274467	0.019785	Distal Intergenic	3	153202284	153220486	18203	1	152118	uc003ezt.3	267903	ENSG00000237787	LINC02877	long intergenic non-protein coding RNA 2877
chr3	154436924	154437490	567	*	0.593523	0.0467421	0.290366	Distal Intergenic	3	154055461	154147504	92044	2	344758	uc003faa.3	-289420	ENSG00000174948	GPR149	G protein-coupled receptor 149
chr3	161104311	161104731	421	*	0.815262	0.0135082	0.15815	Distal Intergenic	3	161062580	161089871	27292	2	165679	uc003fee.3	-14440	ENSG00000196542	SPTSSB	serine palmitoyltransferase small subunit B
chr3	169743462	169743868	407	*	0.92197	0.00440993	0.0910838	Distal Intergenic	3	169755735	169803183	47449	1	26996	uc003fgi.3	-11867	ENSG00000173890	GPR160	G protein-coupled receptor 160
chr3	171206393	171206840	448	*	0.518402	0.0109843	0.142563	Distal Intergenic	3	171064723	171178197	113475	2	23043	uc003fhq.3	-28196	ENSG00000154310	TNIK	TRAF2 and NCK interacting kinase
chr3	172294750	172295608	859	*	0.634971	0.00500831	0.0966438	Distal Intergenic	3	172235145	172241297	6153	2	8743	uc010hwu.2	-53453	ENSG00000121858	TNFSF10	TNF superfamily member 10
chr3	179014346	179014688	343	*	0.862915	0.0147777	0.16517	Distal Intergenic	3	179040819	179053320	12502	1	51193	uc003fjq.1	-26131	ENSG00000121864	ZNF639	zinc finger protein 639
chr3	179245683	179246059	377	*	0.77663	0.0323075	0.240112	Distal Intergenic	3	179280708	179306193	25486	1	86	uc003fjw.3	-34649	ENSG00000136518	ACTL6A	actin like 6A
chr3	181964100	181964844	745	*	0.533386	0.0307409	0.234959	Distal Intergenic	3	182164758	182204150	39393	2	401103	uc021xib.2	239306	ENSG00000241098	LINC01994	long intergenic non-protein coding RNA 1994
chr3	182409529	182410160	632	*	0.899533	0.000115925	0.0115903	Distal Intergenic	3	182511291	182554412	43122	1	23200	uc003fla.3	-101131	ENSG00000058063	ATP11B	ATPase phospholipid transporting 11B (putative)
chr3	186143467	186144434	968	*	0.529411	0.010288	0.138316	Distal Intergenic	3	185864990	186080023	215034	2	1608	uc011brx.2	-63444	ENSG00000058866	DGKG	diacylglycerol kinase gamma
chr3	186165482	186165927	446	*	0.771839	0.0061825	0.106937	Distal Intergenic	3	186172770	186211450	38681	2	253573	uc003fqd.2	45523	ENSG00000224406	LINC02052	long intergenic non-protein coding RNA 2052
chr3	187770088	187771021	934	*	0.945039	0.000113685	0.0115108	Distal Intergenic	3	187871663	188608460	736798	1	4026	uc011bsg.2	-100642	ENSG00000145012	LPP	LIM domain containing preferred translocation partner in lipoma
chr3	196327636	196328332	697	*	0.58645	0.0060152	0.105558	Distal Intergenic	3	196295725	196315930	20206	1	200933	uc010iai.3	31911	ENSG00000174013	FBXO45	F-box protein 45
chr3	197777477	197778117	641	*	0.807183	0.0010412	0.0412876	Distal Intergenic	3	197784404	197807542	23139	2	348840	uc003fyx.3	29425	ENSG00000226435	ANKRD18DP	ankyrin repeat domain 18D, pseudogene
chr4	3558052	3558656	605	*	0.545779	0.00877606	0.126926	Distal Intergenic	4	3578596	3592712	14117	1	285492	uc003ghj.2	-19940	NA	LINC00955	long intergenic non-protein coding RNA 955
chr4	11472603	11473405	803	*	0.672999	0.00156599	0.0513092	Distal Intergenic	4	11399988	11430537	30550	2	9957	uc003gmq.3	-42066	ENSG00000002587	HS3ST1	heparan sulfate-glucosamine 3-sulfotransferase 1
chr4	15457111	15457901	791	*	0.710371	0.00604089	0.105785	Distal Intergenic	4	15471489	15483887	12399	1	57545	uc003gnq.4	-13588	ENSG00000048342	CC2D2A	coiled-coil and C2 domain containing 2A
chr4	15875781	15876138	358	*	0.849665	0.00180479	0.0560842	Distal Intergenic	4	15937193	15940363	3171	2	9982	uc003gom.3	64225	ENSG00000137440	FGFBP1	fibroblast growth factor binding protein 1
chr4	25090876	25091371	496	*	0.559978	0.0196266	0.19038	Distal Intergenic	4	25000471	25032414	31944	2	55203	uc003grf.2	-58462	ENSG00000153012	LGI2	leucine rich repeat LGI family member 2
chr4	26219515	26220502	988	*	1.11473	1.20468e-06	0.000785677	Distal Intergenic	4	26321332	26436752	115421	1	3516	uc003grx.2	-100830	ENSG00000168214	RBPJ	recombination signal binding protein for immunoglobulin kappa J region
chr4	38764040	38764775	736	*	0.538112	0.0216895	0.200009	Distal Intergenic	4	38773860	38784611	10752	2	81793	uc003gti.3	19836	ENSG00000174123	TLR10	toll like receptor 10
chr4	40724033	40724707	675	*	0.644809	0.0384928	0.263025	Distal Intergenic	4	40751914	40777473	25560	1	79730	uc003gvh.2	-27207	ENSG00000179299	NSUN7	NOP2/Sun RNA methyltransferase family member 7
chr4	42684650	42685106	457	*	1.01317	2.81362e-05	0.00497386	Distal Intergenic	4	42545934	42659122	113189	2	10396	uc011byz.1	-25528	ENSG00000124406	ATP8A1	ATPase phospholipid transporting 8A1
chr4	57621587	57622261	675	*	0.739007	0.00356662	0.0813325	Distal Intergenic	4	57676026	57687639	11614	2	6691	uc031sej.1	65378	ENSG00000128040	SPINK2	serine peptidase inhibitor Kazal type 2
chr4	74876776	74877328	553	*	0.803784	0.00556997	0.102075	Distal Intergenic	4	74861359	74864446	3088	2	6374	uc003hhk.4	-12330	ENSG00000163735	CXCL5	C-X-C motif chemokine ligand 5
chr4	81000998	81001608	611	*	0.789469	0.00376947	0.0831764	Distal Intergenic	4	80898662	80994477	95816	2	118429	uc010ijn.3	-6521	ENSG00000163297	ANTXR2	ANTXR cell adhesion molecule 2
chr4	83196669	83197449	781	*	0.653732	0.00783276	0.120831	Distal Intergenic	4	83274467	83292737	18271	2	3184	uc003hml.1	95288	ENSG00000138668	HNRNPD	heterogeneous nuclear ribonucleoprotein D
chr4	84127566	84128158	593	*	0.722413	0.00604496	0.105785	Distal Intergenic	4	84184977	84200267	15291	2	27235	uc003hof.3	72109	ENSG00000173085	COQ2	coenzyme Q2, polyprenyltransferase
chr4	88772384	88773303	920	*	0.510388	0.0327184	0.241931	Distal Intergenic	4	88755855	88767968	12114	1	56955	uc021xpx.1	16529	ENSG00000152595	MEPE	matrix extracellular phosphoglycoprotein
chr4	89459458	89460081	624	*	1.18181	0.000244899	0.0185721	Distal Intergenic	4	89442129	89444952	2824	2	100996939	uc003hru.2	-14506	ENSG00000145337	PYURF	PIGY upstream open reading frame
chr4	99368858	99369383	526	*	0.626146	0.0104162	0.139308	Distal Intergenic	4	99182527	99365012	182486	1	5910	uc003hua.4	186331	ENSG00000138698	RAP1GDS1	Rap1 GTPase-GDP dissociation stimulator 1
chr4	99858303	99858947	645	*	0.528771	0.0159281	0.171139	Distal Intergenic	4	99807502	99851786	44285	2	1977	uc011cec.1	-6517	ENSG00000151247	EIF4E	eukaryotic translation initiation factor 4E
chr4	101875951	101876870	920	*	1.17496	8.20871e-06	0.00236752	Distal Intergenic	4	101581436	101596270	14835	2	100874275	uc031sgr.1	-279681	ENSG00000250223	LINC01216	long intergenic non-protein coding RNA 1216
chr4	106217824	106218404	581	*	0.562897	0.0157247	0.170323	Distal Intergenic	4	106155054	106194075	39022	1	54790	uc003hxj.2	62770	ENSG00000168769	TET2	tet methylcytosine dioxygenase 2
chr4	110800133	110800889	757	*	0.700393	0.025749	0.21539	Distal Intergenic	4	110772486	110793471	20986	1	345193	uc003hzw.4	27647	ENSG00000183423	LRIT3	leucine rich repeat, Ig-like and transmembrane domains 3
chr4	118892069	118892670	602	*	0.578039	0.0406987	0.270622	Distal Intergenic	4	118954773	118976800	22028	1	9348	uc003ibw.3	-62103	ENSG00000164100	NDST3	N-deacetylase and N-sulfotransferase 3
chr4	120974120	120974840	721	*	0.594739	0.0240356	0.208326	Distal Intergenic	4	120980579	120988013	7435	2	4085	uc003idl.2	13173	ENSG00000164109	MAD2L1	mitotic arrest deficient 2 like 1
chr4	129511002	129511712	711	*	0.830715	0.00662943	0.110814	Distal Intergenic	4	129730779	129785787	55009	1	79960	uc003igj.3	-219067	ENSG00000077684	JADE1	jade family PHD finger 1
chr4	139874496	139875077	582	*	0.711116	0.00784226	0.120863	Distal Intergenic	4	139936943	139965034	28092	1	25819	uc003ihk.1	-61866	ENSG00000151014	NOCT	nocturnin
chr4	140158891	140159286	396	*	0.546285	0.0429267	0.278059	Distal Intergenic	4	140187317	140201492	14176	2	84709	uc003ihr.1	42206	ENSG00000137463	MGARP	mitochondria localized glutamic acid rich protein
chr4	153493523	153494211	689	*	0.632887	0.0414095	0.273187	Distal Intergenic	4	153457416	153460415	3000	1	54553	uc003imv.3	36107	ENSG00000268471	MIR4453HG	MIR4453 host gene
chr4	153628749	153629327	579	*	0.597632	0.0265734	0.218552	Distal Intergenic	4	153547266	153601317	54052	2	201799	uc003imw.2	-27432	ENSG00000170006	TMEM154	transmembrane protein 154
chr4	153944982	153945907	926	*	1.01246	0.000219768	0.0172564	Distal Intergenic	4	153864135	153900848	36714	1	85462	uc003inf.2	80847	ENSG00000137460	FHDC1	FH2 domain containing 1
chr4	160161383	160161994	612	*	0.725567	0.00144583	0.0493945	Distal Intergenic	4	160188998	160281301	92304	1	9693	uc003iqg.4	-27004	ENSG00000109756	RAPGEF2	Rap guanine nucleotide exchange factor 2
chr4	183804371	183805026	656	*	0.634848	0.000842156	0.0367604	Distal Intergenic	4	183811244	183838630	27387	2	1635	uc003ivf.3	33604	ENSG00000129187	DCTD	dCMP deaminase
chr4	184779432	184779972	541	*	0.673156	0.00349391	0.080363	Distal Intergenic	4	184826509	184938875	112367	1	56977	uc003ivz.1	-46537	ENSG00000173320	STOX2	storkhead box 2
chr5	544388	544732	345	*	1.07376	0.00485101	0.0950926	Distal Intergenic	5	535955	535997	43	2	100616381	uc021xvw.1	-8391	ENSG00000264233	MIR4456	microRNA 4456
chr5	3825966	3826490	525	*	0.752156	0.00672569	0.111297	Distal Intergenic	5	3596168	3601517	5350	1	79192	uc003jde.3	229798	ENSG00000170549	IRX1	iroquois homeobox 1
chr5	6704716	6705403	688	*	0.5336	0.0390785	0.26503	Distal Intergenic	5	6714718	6757161	42444	1	11044	uc003jdx.1	-9315	ENSG00000112941	TENT4A	terminal nucleotidyltransferase 4A
chr5	14547421	14547897	477	*	0.700299	0.00174551	0.0547927	Distal Intergenic	5	14581891	14616287	34397	1	54491	uc003jfj.3	-33994	ENSG00000145569	OTULINL	OTU deubiquitinase with linear linkage specificity like
chr5	15008665	15009233	569	*	0.632656	0.0312295	0.236669	Distal Intergenic	5	14704909	14871887	166979	2	56172	uc003jfm.4	-136778	ENSG00000154122	ANKH	ANKH inorganic pyrophosphate transport regulator
chr5	17119112	17119899	788	*	0.581701	0.0112946	0.144302	Distal Intergenic	5	17216932	17276954	60023	1	10409	uc031siz.1	-97033	ENSG00000176788	BASP1	brain abundant membrane attached signal protein 1
chr5	32531883	32532556	674	*	0.520145	0.0151943	0.1675	Distal Intergenic	5	32585605	32604185	18581	1	10923	uc003jhs.2	-53049	ENSG00000113387	SUB1	SUB1 regulator of transcription
chr5	36408646	36409013	368	*	0.757908	0.00166021	0.0533538	Distal Intergenic	5	36249104	36302011	52908	2	202151	uc011cow.2	-106635	ENSG00000164188	RANBP3L	RAN binding protein 3 like
chr5	36840230	36840820	591	*	0.969083	0.00372515	0.0829606	Distal Intergenic	5	36871463	36876796	5334	2	646719	uc031sjc.1	35976	ENSG00000285967	NIPBL-DT	NIPBL divergent transcript
chr5	37777587	37778520	934	*	0.594152	0.0165585	0.174878	Distal Intergenic	5	37812779	37834924	22146	2	2668	uc011cpd.2	56404	ENSG00000168621	GDNF	glial cell derived neurotrophic factor
chr5	39510568	39511201	634	*	0.56447	0.024486	0.21006	Distal Intergenic	5	39371776	39425335	53560	2	1601	uc003jlx.3	-85233	ENSG00000153071	DAB2	DAB adaptor protein 2
chr5	40375167	40375757	591	*	0.767871	0.00777646	0.120149	Distal Intergenic	5	40680032	40693837	13806	1	5734	uc003jlz.3	-304275	ENSG00000171522	PTGER4	prostaglandin E receptor 4
chr5	43012651	43013039	389	*	0.625756	0.0295169	0.230329	Distal Intergenic	5	43014831	43018913	4083	2	648987	uc003jnc.3	5874	ENSG00000177738	LOC648987	uncharacterized LOC648987
chr5	49671744	49672651	908	*	0.800307	0.0115169	0.145788	Distal Intergenic	5	49692031	49699299	7269	2	133418	uc010ivq.3	26648	ENSG00000170571	EMB	embigin
chr5	49849221	49849853	633	*	0.780454	0.00319943	0.0770476	Distal Intergenic	5	49961733	50142356	180624	1	79668	uc003jon.4	-111880	ENSG00000151883	PARP8	poly(ADP-ribose) polymerase family member 8
chr5	53905804	53906474	671	*	0.878142	0.000245742	0.0186106	Distal Intergenic	5	53813593	53842416	28824	1	112574	uc003jpi.4	92211	ENSG00000178996	SNX18	sorting nexin 18
chr5	54118234	54118874	641	*	0.695933	0.00901	0.128948	Distal Intergenic	5	54273695	54281414	7720	2	11082	uc003jpk.3	162540	ENSG00000164283	ESM1	endothelial cell specific molecule 1
chr5	55839871	55840346	476	*	0.771529	0.00313817	0.0764293	Distal Intergenic	5	56110900	56191978	81079	1	4214	uc003jqw.4	-270554	ENSG00000095015	MAP3K1	mitogen-activated protein kinase kinase kinase 1
chr5	56313530	56314345	816	*	0.572235	0.00943005	0.13178	Distal Intergenic	5	56242753	56267502	24750	2	166968	uc003jrg.3	-46028	ENSG00000155545	MIER3	MIER family member 3
chr5	65180963	65181775	813	*	1.1405	9.19926e-05	0.0102013	Distal Intergenic	5	65222382	65376851	154470	1	55914	uc003jui.2	-40607	ENSG00000112851	ERBIN	erbb2 interacting protein
chr5	65721783	65722329	547	*	0.827635	0.0196584	0.190455	Distal Intergenic	5	65892176	66282351	390176	1	375449	uc003jur.4	-169847	ENSG00000069020	MAST4	microtubule associated serine/threonine kinase family member 4
chr5	66740211	66740575	365	*	0.918277	0.00729412	0.116161	Distal Intergenic	5	66478104	66492617	14514	2	4064	uc003juy.2	-247594	ENSG00000134061	CD180	CD180 molecule
chr5	68022068	68022460	393	*	0.698519	0.0387693	0.263707	Distal Intergenic	5	68389776	68400567	10792	1	64924	uc003jvg.3	-367316	ENSG00000145740	SLC30A5	solute carrier family 30 member 5
chr5	68762510	68763130	621	*	0.542047	0.0148063	0.165197	Distal Intergenic	5	68788119	68853931	65813	1	100506658	uc003jwu.3	-24989	ENSG00000197822	OCLN	occludin
chr5	73688805	73689577	773	*	0.503401	0.0448125	0.284366	Distal Intergenic	5	73935848	74017113	81266	1	3074	uc003kdd.3	-246271	ENSG00000049860	HEXB	hexosaminidase subunit beta
chr5	75020562	75021067	506	*	0.751954	0.0306992	0.234834	Distal Intergenic	5	74970024	75013313	43290	2	134359	uc003keh.4	-7249	ENSG00000152359	POC5	POC5 centriolar protein
chr5	76968163	76968689	527	*	1.02701	0.00120119	0.0449017	Distal Intergenic	5	76924537	76934522	9986	2	23440	uc003kfg.3	-33641	ENSG00000171540	OTP	orthopedia homeobox
chr5	81055028	81055564	537	*	0.521897	0.0196378	0.190389	Distal Intergenic	5	80713179	81047072	333894	2	23635	uc031skm.1	-7956	ENSG00000145687	SSBP2	single stranded DNA binding protein 2
chr5	82095154	82095624	471	*	0.535054	0.0231471	0.205479	Distal Intergenic	5	82135974	82136043	70	1	100616297	uc021yaz.1	-40350	ENSG00000283359	MIR3977	microRNA 3977
chr5	95382422	95382788	367	*	0.648801	0.0421916	0.275707	Distal Intergenic	5	95414842	95414916	75	1	693168	uc021ybp.1	-32054	ENSG00000207578	MIR583	microRNA 583
chr5	98299809	98300268	460	*	1.20894	0.000487536	0.0271356	Distal Intergenic	5	98264838	98266713	1876	1	100289230	uc021ybw.1	34971	NA	LOC100289230	uncharacterized LOC100289230
chr5	102581459	102582062	604	*	1.45004	1.29957e-08	4.23783e-05	Distal Intergenic	5	102594442	102614361	19920	1	90355	uc003kog.1	-12380	ENSG00000181751	MACIR	macrophage immunometabolism regulator
chr5	108028983	108029442	460	*	0.775853	0.0199281	0.191694	Distal Intergenic	5	108063526	108063962	437	2	100652853	uc031sko.1	34520	ENSG00000272523	LINC01023	long intergenic non-protein coding RNA 1023
chr5	114192789	114193453	665	*	1.34541	0.00132368	0.0472198	Distal Intergenic	5	114460459	114505658	45200	2	55521	uc011cwc.2	312205	ENSG00000152503	TRIM36	tripartite motif containing 36
chr5	115373940	115374607	668	*	1.42651	2.37978e-05	0.00447952	Distal Intergenic	5	115387163	115394827	7665	1	644100	uc021yct.1	-12556	ENSG00000268223	ARL14EPL	ADP ribosylation factor like GTPase 14 effector protein like
chr5	118385415	118386273	859	*	0.889957	0.000546314	0.028926	Distal Intergenic	5	118406900	118469873	62974	1	1657	uc003ksc.1	-20627	ENSG00000172869	DMXL1	Dmx like 1
chr5	124178194	124178996	803	*	0.585981	0.00568311	0.102924	Distal Intergenic	5	123982372	124084500	102129	2	57507	uc003ktt.1	-93694	ENSG00000168916	ZNF608	zinc finger protein 608
chr5	126564317	126564858	542	*	0.612373	0.00658542	0.110527	Distal Intergenic	5	126626456	126760473	134018	1	84466	uc010jdc.1	-61598	ENSG00000145794	MEGF10	multiple EGF like domains 10
chr5	137378422	137378963	542	*	0.706854	0.00410882	0.0876705	Distal Intergenic	5	137273642	137368802	95161	2	51306	uc003lcb.2	-9620	ENSG00000031003	FAM13B	family with sequence similarity 13 member B
chr5	139994008	139994659	652	*	0.64484	0.00853453	0.12543	Distal Intergenic	5	140011313	140013035	1723	2	929	uc003lgi.2	18376	ENSG00000170458	CD14	CD14 molecule
chr5	143009559	143010416	858	*	0.954601	0.000266539	0.0196226	Distal Intergenic	5	143059425	143059536	112	1	100846991	uc031slq.1	-49009	ENSG00000266478	MIR5197	microRNA 5197
chr5	148773599	148774105	507	*	0.673071	0.0106228	0.140713	Distal Intergenic	5	148786440	148812397	25958	1	728264	uc021yfm.1	-12335	NA	CARMN	cardiac mesoderm enhancer-associated non-coding RNA
chr5	150183662	150184396	735	*	0.860647	0.00058767	0.0304468	Distal Intergenic	5	150157508	150176298	18791	1	85027	uc003lsw.3	26154	ENSG00000256235	SMIM3	small integral membrane protein 3
chr5	150382635	150383230	596	*	0.662617	0.0299328	0.231915	Distal Intergenic	5	150399999	150408554	8556	1	2878	uc021yga.1	-16769	ENSG00000211445	GPX3	glutathione peroxidase 3
chr5	157912091	157912484	394	*	0.787378	0.0109997	0.142564	Distal Intergenic	5	158122923	158523614	400692	2	1879	uc011ddw.2	611130	ENSG00000164330	EBF1	EBF transcription factor 1
chr5	158930282	158931087	806	*	0.680827	0.00403395	0.0869125	Distal Intergenic	5	158875564	158893284	17721	2	285627	uc011deb.1	-36998	ENSG00000253298	LINC01845	long intergenic non-protein coding RNA 1845
chr5	170961101	170961701	601	*	0.837618	0.00735429	0.1166	Distal Intergenic	5	170846667	170884630	37964	1	8817	uc003mbk.3	114434	ENSG00000156427	FGF18	fibroblast growth factor 18
chr5	173661386	173662108	723	*	0.70534	0.00462642	0.0932657	Distal Intergenic	5	173518232	173536182	17951	1	51617	uc011dfh.2	143154	ENSG00000170091	NSG2	neuronal vesicle trafficking associated 2
chr5	175004531	175005037	507	*	1.04626	0.00126291	0.0458786	Distal Intergenic	5	175085040	175113245	28206	1	3274	uc003mdc.4	-80003	ENSG00000113749	HRH2	histamine receptor H2
chr5	175322094	175322654	561	*	0.77122	0.0196217	0.190366	Distal Intergenic	5	175298501	175311023	12523	1	10814	uc003mdf.1	23593	ENSG00000145920	CPLX2	complexin 2
chr6	2526309	2526735	427	*	0.798466	0.00137494	0.0480588	Distal Intergenic	6	2622972	2635298	12327	2	154386	uc003mtw.2	108563	ENSG00000164385	LINC01600	long intergenic non-protein coding RNA 1600
chr6	4603356	4604007	652	*	0.662686	0.0134878	0.157977	Distal Intergenic	6	4706393	4955778	249386	1	9425	uc003mwi.3	-102386	ENSG00000153046	CDYL	chromodomain Y like
chr6	6722520	6723138	619	*	0.577166	0.0039619	0.0859279	Distal Intergenic	6	6649848	6655216	5369	1	9450	uc003mwz.1	72672	ENSG00000112799	LY86	lymphocyte antigen 86
chr6	6881135	6881576	442	*	0.595114	0.0197306	0.190755	Distal Intergenic	6	7107830	7252213	144384	1	6239	uc021yky.1	-226254	ENSG00000124782	RREB1	ras responsive element binding protein 1
chr6	7697101	7697602	502	*	0.748974	0.00785496	0.120902	Distal Intergenic	6	7727011	7881961	154951	1	654	uc003mxu.4	-29409	ENSG00000153162	BMP6	bone morphogenetic protein 6
chr6	14841869	14842446	578	*	0.910443	0.000316924	0.0213216	Distal Intergenic	6	15245734	15497401	251668	1	3720	uc011diu.1	-403288	ENSG00000008083	JARID2	jumonji and AT-rich interaction domain containing 2
chr6	15944274	15944931	658	*	1.03757	0.00165126	0.0531896	Distal Intergenic	6	16129317	16148478	19162	1	29116	uc003nbq.3	-184386	ENSG00000007944	MYLIP	myosin regulatory light chain interacting protein
chr6	22980305	22980790	486	*	0.938675	0.00924637	0.130517	Distal Intergenic	6	22569678	22570750	1073	1	154150	uc003nds.3	410627	ENSG00000112273	HDGFL1	HDGF like 1
chr6	25748692	25749499	808	*	0.654369	0.0275135	0.222278	Distal Intergenic	6	25754927	25781403	26477	1	10050	uc003nfe.3	-5428	ENSG00000146039	SLC17A4	solute carrier family 17 member 4
chr6	35797729	35798254	526	*	0.799358	0.0190234	0.187681	Distal Intergenic	6	35773071	35791852	18782	1	222662	uc003olg.1	24658	ENSG00000197753	LHFPL5	LHFPL tetraspan subfamily member 5
chr6	36114022	36114472	451	*	0.923949	0.000106158	0.0110313	Distal Intergenic	6	36098261	36112301	14041	1	5603	uc003olt.4	15761	ENSG00000156711	MAPK13	mitogen-activated protein kinase 13
chr6	37009067	37009522	456	*	0.662319	0.014901	0.16574	Distal Intergenic	6	36989318	36996391	7074	1	221472	uc003onj.1	19749	ENSG00000146192	FGD2	FYVE, RhoGEF and PH domain containing 2
chr6	42701425	42702237	813	*	0.575345	0.00447825	0.0919468	Distal Intergenic	6	42695314	42695932	619	1	442211	uc021yzo.1	6111	NA	ATP6V0CP3	ATPase H+ transporting V0 subunit c pseudogene 3
chr6	46093247	46093617	371	*	0.792133	0.0171007	0.177647	Distal Intergenic	6	46097701	46114436	16736	1	22875	uc003oxy.3	-4084	ENSG00000001561	ENPP4	ectonucleotide pyrophosphatase/phosphodiesterase 4
chr6	53123593	53124074	482	*	0.846982	0.000711465	0.0336238	Distal Intergenic	6	53141791	53141869	79	1	100847075	uc031sow.1	-17717	ENSG00000264056	MIR5685	microRNA 5685
chr6	53306778	53307197	420	*	1.08584	0.000635276	0.0317558	Distal Intergenic	6	53362140	53375246	13107	2	2729	uc003pbv.1	68049	ENSG00000001084	GCLC	glutamate-cysteine ligase catalytic subunit
chr6	64065572	64066338	767	*	1.03052	0.000832687	0.0367035	Distal Intergenic	6	63995492	64029882	34391	2	51557	uc003pej.1	-35690	ENSG00000146166	LGSN	lengsin, lens protein with glutamine synthetase domain
chr6	71800146	71800616	471	*	0.903649	0.0117662	0.147571	Distal Intergenic	6	71571366	71666788	95423	2	135152	uc003pfw.3	-133358	ENSG00000112309	B3GAT2	beta-1,3-glucuronyltransferase 2
chr6	74400007	74400562	556	*	0.67134	0.0223368	0.202298	Distal Intergenic	6	74405508	74538041	132534	1	135228	uc003php.3	-4946	ENSG00000156535	CD109	CD109 molecule
chr6	82852880	82853261	382	*	0.815847	0.0449387	0.284753	Distal Intergenic	6	82879956	82915646	35691	2	25998	uc011dyu.1	62385	ENSG00000005700	IBTK	inhibitor of Bruton tyrosine kinase
chr6	88973597	88974277	681	*	1.20089	1.45949e-05	0.00351775	Distal Intergenic	6	88849585	88875767	26183	2	1268	uc011dzt.2	-97830	ENSG00000118432	CNR1	cannabinoid receptor 1
chr6	96961561	96962088	528	*	0.569795	0.0235254	0.206493	Distal Intergenic	6	96969702	97003151	33450	1	23376	uc003por.3	-7614	ENSG00000014123	UFL1	UFM1 specific ligase 1
chr6	99461326	99461879	554	*	0.714979	0.0187705	0.186492	Distal Intergenic	6	99321601	99395849	74249	2	26235	uc003pph.1	-65477	ENSG00000112234	FBXL4	F-box and leucine rich repeat protein 4
chr6	105159038	105159498	461	*	0.920148	0.00790475	0.121354	Distal Intergenic	6	105175968	105233194	57227	2	57531	uc010kcx.1	73696	ENSG00000085382	HACE1	HECT domain and ankyrin repeat containing E3 ubiquitin protein ligase 1
chr6	106517176	106517889	714	*	0.767782	0.00230438	0.0637773	Distal Intergenic	6	106534195	106557814	23620	1	639	uc003prd.2	-16306	ENSG00000057657	PRDM1	PR/SET domain 1
chr6	108342049	108342913	865	*	0.792722	0.000833775	0.0367035	Distal Intergenic	6	108362613	108395941	33329	2	28962	uc003psd.3	53028	ENSG00000081087	OSTM1	osteoclastogenesis associated transmembrane protein 1
chr6	110172269	110173092	824	*	0.977121	0.0021371	0.0611996	Distal Intergenic	6	110300298	110301924	1627	1	2830	uc003ptu.3	-127206	ENSG00000146360	GPR6	G protein-coupled receptor 6
chr6	113778407	113778823	417	*	0.819157	0.00460271	0.0931263	Distal Intergenic	6	114178527	114184652	6126	1	4082	uc003pvy.4	-399704	ENSG00000277443	MARCKS	myristoylated alanine rich protein kinase C substrate
chr6	116772073	116772524	452	*	1.26303	1.71561e-05	0.00382504	Distal Intergenic	6	116782533	116784934	2402	1	441168	uc003pwv.4	-10009	ENSG00000188820	CALHM6	calcium homeostasis modulator family member 6
chr6	119042836	119043302	467	*	0.831231	0.00414403	0.0880186	Distal Intergenic	6	118812595	119031238	218644	2	387119	uc003pyc.3	-11598	ENSG00000111860	CEP85L	centrosomal protein 85 like
chr6	132513477	132514125	649	*	0.71972	0.0246948	0.211164	Distal Intergenic	6	132455118	132490514	35397	1	100507254	uc003qdd.3	58359	ENSG00000228495	LINC01013	long intergenic non-protein coding RNA 1013
chr6	138032684	138032974	291	*	0.51116	0.0283786	0.225285	Distal Intergenic	6	138188325	138204451	16127	1	7128	uc003qhr.4	-155351	ENSG00000118503	TNFAIP3	TNF alpha induced protein 3
chr6	139679693	139680193	501	*	0.594211	0.0425322	0.276878	Distal Intergenic	6	139693392	139695350	1959	2	10370	uc021zfz.2	15157	ENSG00000164442	CITED2	Cbp/p300 interacting transactivator with Glu/Asp rich carboxy-terminal domain 2
chr6	139778616	139779235	620	*	0.627264	0.00978817	0.134222	Distal Intergenic	6	139790132	139795733	5602	2	645434	uc003qiq.1	16498	ENSG00000238099	LINC01625	long intergenic non-protein coding RNA 1625
chr6	140194094	140194540	447	*	0.874651	0.00500015	0.0965642	Distal Intergenic	6	140092210	140181608	89399	1	100132735	uc003qir.3	101884	ENSG00000231426	FILNC1	FOXO induced long non-coding RNA 1
chr6	148914444	148915354	911	*	0.65975	0.0034561	0.0800366	Distal Intergenic	6	148845549	148873184	27636	1	23328	uc003qmf.1	68895	ENSG00000111961	SASH1	SAM and SH3 domain containing 1
chr6	151176373	151176849	477	*	0.556626	0.027183	0.220988	Distal Intergenic	6	151186815	151220136	33322	1	25902	uc003qoa.2	-9966	ENSG00000120254	MTHFD1L	methylenetetrahydrofolate dehydrogenase (NADP+ dependent) 1 like
chr6	154934200	154934618	419	*	0.598956	0.0131556	0.155981	Distal Intergenic	6	154475618	154831753	356136	2	26034	uc021zhc.1	-102447	ENSG00000074706	IPCEF1	interaction protein for cytohesin exchange factors 1
chr6	159344769	159345428	660	*	0.610083	0.0154626	0.168859	Distal Intergenic	6	159309619	159331385	21767	1	100130967	uc021zhp.1	35150	ENSG00000203711	LINC02901	long intergenic non-protein coding RNA 2901
chr7	1291699	1292123	425	*	1.20522	0.000870169	0.0373653	Distal Intergenic	7	1272654	1276613	3960	1	340260	uc011jvw.2	19045	ENSG00000164853	UNCX	UNC homeobox
chr7	3105453	3105862	410	*	0.664937	0.0153759	0.16844	Distal Intergenic	7	2945710	3083509	137800	2	84433	uc003smv.3	-21944	ENSG00000198286	CARD11	caspase recruitment domain family member 11
chr7	5197275	5198261	987	*	0.723163	0.00185714	0.0568171	Distal Intergenic	7	5160941	5184177	23237	2	645700	uc011jwf.1	-13098	ENSG00000159904	ZNF890P	zinc finger protein 890, pseudogene
chr7	6967897	6968800	904	*	0.693624	0.0182287	0.183534	Distal Intergenic	7	6862353	6865926	3574	2	221960	uc003sqy.2	-101971	ENSG00000146574	CCZ1B	CCZ1 homolog B, vacuolar protein trafficking and biogenesis associated
chr7	21393510	21394180	671	*	0.697392	0.0247282	0.211255	Distal Intergenic	7	21467689	21554151	86463	1	6671	uc003sva.3	-73509	ENSG00000105866	SP4	Sp4 transcription factor
chr7	24825306	24825998	693	*	0.540524	0.0177861	0.1812	Distal Intergenic	7	24737974	24797639	59666	2	1687	uc010kut.1	-27667	ENSG00000105928	GSDME	gasdermin E
chr7	25274537	25275074	538	*	0.887333	0.0372546	0.258806	Distal Intergenic	7	25264191	25268105	3915	2	64111	uc003sxo.3	-6432	ENSG00000105954	NPVF	neuropeptide VF precursor
chr7	25832286	25832632	347	*	0.646002	0.0333325	0.243937	Distal Intergenic	7	25880601	25880630	30	2	100873753	uc031sws.1	47998	ENSG00000207113	RNU6-16P	RNA, U6 small nuclear 16, pseudogene
chr7	30317500	30318136	637	*	0.548125	0.0140469	0.161055	Distal Intergenic	7	30323923	30407308	83386	1	223082	uc003tat.3	-5787	ENSG00000180233	ZNRF2	zinc and ring finger 2
chr7	35657144	35658115	972	*	0.721648	0.0108226	0.1415	Distal Intergenic	7	35672270	35734745	62476	2	64224	uc003tet.3	76630	ENSG00000122557	HERPUD2	HERPUD family member 2
chr7	36347278	36348031	754	*	0.654036	0.00792669	0.121537	Distal Intergenic	7	36363759	36406782	43024	2	23366	uc003tfc.2	58751	ENSG00000164542	KIAA0895	KIAA0895
chr7	41049577	41050061	485	*	0.809949	0.0247661	0.211322	Distal Intergenic	7	40833056	40900366	67311	1	79783	uc003thp.2	216521	ENSG00000175600	SUGCT	succinyl-CoA:glutarate-CoA transferase
chr7	41605965	41606688	724	*	0.644341	0.0211791	0.197713	Distal Intergenic	7	41733514	41752792	19279	1	285954	uc003ths.2	-126826	ENSG00000224116	INHBA-AS1	INHBA antisense RNA 1
chr7	45154978	45155462	485	*	0.798364	0.00366997	0.082602	Distal Intergenic	7	45139699	45151346	11648	2	9238	uc011kcd.3	-3632	ENSG00000136270	TBRG4	transforming growth factor beta regulator 4
chr7	47661740	47662267	528	*	0.64002	0.0180235	0.182394	Distal Intergenic	7	47694842	47701246	6405	1	401335	uc010kyp.1	-32575	ENSG00000221845	LINC02902	long intergenic non-protein coding RNA 2902
chr7	50481019	50481479	461	*	0.734999	0.00483796	0.095038	Distal Intergenic	7	50511832	50515682	3851	2	63979	uc003tpb.3	34203	ENSG00000132436	FIGNL1	fidgetin like 1
chr7	54813875	54814375	501	*	0.641468	0.0450925	0.285164	Distal Intergenic	7	54819940	54826939	7000	2	23480	uc003tqf.3	12564	ENSG00000132432	SEC61G	SEC61 translocon subunit gamma
chr7	72800113	72800459	347	*	0.748141	0.0105974	0.140578	Distal Intergenic	7	72848109	72850450	2342	1	8326	uc003tyb.3	-47650	ENSG00000188763	FZD9	frizzled class receptor 9
chr7	76074151	76075065	915	*	0.636038	0.0212225	0.197929	Distal Intergenic	7	76090972	76135305	44334	1	113878	uc011kgk.1	-15907	ENSG00000091073	DTX2	deltex E3 ubiquitin ligase 2
chr7	79739423	79740153	731	*	0.637897	0.00604208	0.105785	Distal Intergenic	7	79764140	79848725	84586	1	2770	uc003uhb.1	-23987	ENSG00000127955	GNAI1	G protein subunit alpha i1
chr7	83564877	83565343	467	*	0.741372	0.0263567	0.217711	Distal Intergenic	7	83587659	83824217	236559	2	10371	uc003uhz.3	258874	ENSG00000075213	SEMA3A	semaphorin 3A
chr7	86772655	86773535	881	*	0.776956	0.00652842	0.110036	Distal Intergenic	7	86781677	86825648	43972	1	9988	uc003uih.3	-8142	ENSG00000135164	DMTF1	cyclin D binding myb like transcription factor 1
chr7	95236214	95236495	282	*	0.571102	0.0353984	0.251871	Distal Intergenic	7	95212809	95225925	13117	2	5166	uc003uoa.3	-10289	ENSG00000004799	PDK4	pyruvate dehydrogenase kinase 4
chr7	106436744	106437365	622	*	0.817714	0.00118931	0.0446383	Distal Intergenic	7	106505723	106547592	41870	1	5294	uc003vdv.4	-68358	ENSG00000105851	PIK3CG	phosphatidylinositol-4,5-bisphosphate 3-kinase catalytic subunit gamma
chr7	107498588	107499327	740	*	0.687317	0.0266069	0.218586	Distal Intergenic	7	107531586	107556141	24556	1	1738	uc010ljm.1	-32259	ENSG00000091140	DLD	dihydrolipoamide dehydrogenase
chr7	115573320	115573883	564	*	0.81926	0.0051961	0.0984789	Distal Intergenic	7	115575202	115608367	33166	2	22797	uc003vhm.2	34484	ENSG00000105967	TFEC	transcription factor EC
chr7	127791839	127792426	588	*	0.59938	0.0177486	0.181082	Distal Intergenic	7	127847925	127847996	72	1	406917	uc011koi.2	-55499	ENSG00000207705	MIR129-1	microRNA 129-1
chr7	127875663	127876261	599	*	0.549017	0.0479664	0.293625	Distal Intergenic	7	127881331	127897682	16352	1	3952	uc003vml.2	-5070	ENSG00000174697	LEP	leptin
chr7	128234872	128235189	318	*	0.553282	0.0235456	0.206498	Distal Intergenic	7	128281295	128301052	19758	1	402483	uc010lll.2	-46106	NA	LINC01000	long intergenic non-protein coding RNA 1000
chr7	128573770	128574351	582	*	0.664924	0.0122738	0.151001	Distal Intergenic	7	128577769	128587589	9821	1	3663	uc010llr.1	-3418	ENSG00000128604	IRF5	interferon regulatory factor 5
chr7	134154380	134154781	402	*	0.831577	0.0106497	0.1408	Distal Intergenic	7	134127107	134143888	16782	2	231	uc003vrp.1	-10492	ENSG00000085662	AKR1B1	aldo-keto reductase family 1 member B
chr7	140014602	140015292	691	*	0.741406	0.00723632	0.115573	Distal Intergenic	7	140033552	140098311	64760	2	84255	uc003vvo.3	83019	ENSG00000157800	SLC37A3	solute carrier family 37 member 3
chr7	141589435	141589839	405	*	1.05355	0.000522683	0.028172	Distal Intergenic	7	141618676	141619620	945	1	130075	uc003vwu.1	-28837	ENSG00000258083	OR9A4	olfactory receptor family 9 subfamily A member 4
chr7	141687851	141688474	624	*	0.850213	0.000224572	0.0174851	Distal Intergenic	7	141695679	141806547	110869	1	8972	uc003vwy.3	-7205	ENSG00000257335	MGAM	maltase-glucoamylase
chr7	156842274	156842857	584	*	1.13705	0.00725072	0.115703	Distal Intergenic	7	156803551	156809118	5568	1	645249	uc003wne.2	38723	ENSG00000243479	MNX1-AS1	MNX1 antisense RNA 1 (head to head)
chr8	2229928	2230671	744	*	0.953036	0.00123392	0.0453696	Distal Intergenic	8	1993158	2093380	100223	1	9172	uc011kwi.2	236770	ENSG00000036448	MYOM2	myomesin 2
chr8	6127765	6128427	663	*	0.538127	0.010788	0.141418	Distal Intergenic	8	6261077	6264069	2993	2	100287015	uc003wqf.3	135642	ENSG00000246089	LOC100287015	uncharacterized LOC100287015
chr8	8406611	8407216	606	*	0.58819	0.00970689	0.133626	Distal Intergenic	8	8559666	8561617	1952	1	137075	uc003wsi.3	-152450	ENSG00000253958	CLDN23	claudin 23
chr8	19941224	19941892	669	*	0.692882	0.00219977	0.062237	Distal Intergenic	8	20002366	20040717	38352	2	6570	uc003wzm.3	98825	ENSG00000036565	SLC18A1	solute carrier family 18 member A1
chr8	20773818	20774792	975	*	0.672191	0.00302688	0.0747573	Distal Intergenic	8	20831497	20852630	21134	1	286114	uc022asp.1	-56705	ENSG00000253199	LINC02153	long intergenic non-protein coding RNA 2153
chr8	26288113	26288638	526	*	0.539781	0.0157846	0.170585	Distal Intergenic	8	26247906	26270644	22739	1	665	uc003xey.2	40207	ENSG00000104765	BNIP3L	BCL2 interacting protein 3 like
chr8	28521332	28522188	857	*	0.634827	0.00684987	0.112478	Distal Intergenic	8	28558990	28611207	52218	1	2137	uc003xgz.2	-36802	ENSG00000012232	EXTL3	exostosin like glycosyltransferase 3
chr8	29832966	29833608	643	*	0.636586	0.00706083	0.114018	Distal Intergenic	8	29814788	29814864	77	2	100422876	uc022atl.1	-18102	ENSG00000264788	MIR3148	microRNA 3148
chr8	37325673	37326149	477	*	1.74178	1.16346e-08	4.10082e-05	Distal Intergenic	8	37553301	37556396	3096	1	80139	uc003xjy.1	-227152	ENSG00000183779	ZNF703	zinc finger protein 703
chr8	41271703	41272510	808	*	0.721479	0.014242	0.161753	Distal Intergenic	8	41348081	41368499	20419	1	51125	uc003xnu.3	-75571	ENSG00000147533	GOLGA7	golgin A7
chr8	42115898	42116789	892	*	0.550907	0.039589	0.26686	Distal Intergenic	8	42128820	42174729	45910	1	3551	uc003xov.3	-12031	ENSG00000104365	IKBKB	inhibitor of nuclear factor kappa B kinase subunit beta
chr8	50203163	50204055	893	*	0.703965	0.0128947	0.154524	Distal Intergenic	8	49984900	49988642	3743	1	492307	uc031tbc.1	218263	ENSG00000168333	PPDPFL	pancreatic progenitor cell differentiation and proliferation factor like
chr8	58890708	58891175	468	*	0.558869	0.0235592	0.206579	Distal Intergenic	8	58907113	59062277	155165	1	90362	uc003xtj.1	-15938	ENSG00000169122	FAM110B	family with sequence similarity 110 member B
chr8	59230808	59231269	462	*	0.58149	0.0478988	0.293373	Distal Intergenic	8	59323823	59364060	40238	1	137886	uc003xtl.3	-92554	ENSG00000215114	UBXN2B	UBX domain protein 2B
chr8	59611934	59612760	827	*	0.747685	0.00263081	0.0690539	Distal Intergenic	8	59496064	59572404	76341	2	8439	uc003xtt.3	-39530	ENSG00000035681	NSMAF	neutral sphingomyelinase activation associated factor
chr8	61021798	61022490	693	*	0.843523	0.00406318	0.0872616	Distal Intergenic	8	61101423	61193954	92532	2	767	uc003xtz.1	171464	ENSG00000178538	CA8	carbonic anhydrase 8
chr8	61896866	61897368	503	*	0.576339	0.0157673	0.170515	Distal Intergenic	8	61878680	61880307	1628	2	100130298	uc022auy.1	-16559	NA	LOC100130298	hCG1816373-like
chr8	62679602	62680051	450	*	0.609426	0.049397	0.29708	Distal Intergenic	8	62627347	62627418	72	1	100616484	uc022ava.1	52255	ENSG00000264408	MIR4470	microRNA 4470
chr8	66146742	66147286	545	*	0.710827	0.0042321	0.0890702	Distal Intergenic	8	66073380	66092575	19196	2	552859	uc022ave.1	-54167	ENSG00000280725	LINC00251	long intergenic non-protein coding RNA 251
chr8	66505983	66506413	431	*	0.938958	0.000513377	0.0279015	Distal Intergenic	8	66439243	66474901	35659	2	286186	uc003xvk.2	-31082	ENSG00000254081	LINC01299	long intergenic non-protein coding RNA 1299
chr8	67013755	67014093	339	*	0.720712	0.0438037	0.281053	Distal Intergenic	8	67039278	67087718	48441	1	84675	uc003xvu.3	-25185	ENSG00000147573	TRIM55	tripartite motif containing 55
chr8	67467956	67468455	500	*	0.694647	0.0305977	0.234543	Distal Intergenic	8	67422324	67430759	8436	1	254778	uc003xwi.3	45632	ENSG00000169085	VXN	vexin
chr8	71410958	71411540	583	*	0.910308	0.00297502	0.0742562	Distal Intergenic	8	71024267	71316020	291754	2	10499	uc003xyn.1	-94938	ENSG00000140396	NCOA2	nuclear receptor coactivator 2
chr8	72649873	72650480	608	*	0.779633	0.00484722	0.0950926	Distal Intergenic	8	72755358	72968547	213190	1	100132891	uc011lff.2	-104878	ENSG00000235531	MSC-AS1	MSC antisense RNA 1
chr8	90809653	90810020	368	*	0.626303	0.0118981	0.148521	Distal Intergenic	8	90769975	90803292	33318	1	8767	uc003yef.3	39678	ENSG00000104312	RIPK2	receptor interacting serine/threonine kinase 2
chr8	96192633	96193215	583	*	0.51451	0.0212448	0.198071	Distal Intergenic	8	96219235	96228602	9368	2	619344	uc031tbt.1	35387	ENSG00000253351	LINC01298	long intergenic non-protein coding RNA 1298
chr8	103501930	103502510	581	*	0.587181	0.0277794	0.223335	Distal Intergenic	8	103563848	103573245	9398	1	4956	uc003ykt.2	-61338	ENSG00000155087	ODF1	outer dense fiber of sperm tails 1
chr8	103672737	103673276	540	*	0.534786	0.0273929	0.221849	Distal Intergenic	8	103661005	103667983	6979	2	7071	uc011lhk.1	-4754	ENSG00000155090	KLF10	Kruppel like factor 10
chr8	104090146	104090497	352	*	0.714184	0.0094378	0.13178	Distal Intergenic	8	104033291	104085285	51995	1	528	uc011lhl.2	56855	ENSG00000155097	ATP6V1C1	ATPase H+ transporting V1 subunit C1
chr8	109150146	109151008	863	*	0.554894	0.00339393	0.0791593	Distal Intergenic	8	108911544	109095913	184370	2	340419	uc003yms.3	-54233	ENSG00000147655	RSPO2	R-spondin 2
chr8	122255972	122256933	962	*	0.966058	6.16505e-05	0.00784175	Distal Intergenic	8	122651586	122657564	5979	1	594842	uc022baf.1	-394653	NA	HAS2-AS1	HAS2 antisense RNA 1
chr8	129379137	129379594	458	*	0.799966	0.00606395	0.105978	Distal Intergenic	8	129162362	129162434	73	1	100302281	uc022bbk.1	216775	ENSG00000221261	MIR1208	microRNA 1208
chr8	129978106	129978497	392	*	0.983286	0.000306773	0.0209954	Distal Intergenic	8	130228713	130253486	24774	2	728724	uc003ysp.2	274989	ENSG00000229140	LINC00977	long intergenic non-protein coding RNA 977
chr8	134779492	134779958	467	*	0.67932	0.0319515	0.239174	Distal Intergenic	8	134467091	134584183	117093	2	6482	uc003yum.2	-195309	ENSG00000008513	ST3GAL1	ST3 beta-galactoside alpha-2,3-sialyltransferase 1
chr8	141489673	141490243	571	*	0.638002	0.046016	0.288275	Distal Intergenic	8	140742586	141468678	726093	2	83696	uc003yvh.2	-20995	ENSG00000167632	TRAPPC9	trafficking protein particle complex subunit 9
chr8	141504951	141505663	713	*	0.595469	0.00359807	0.0817136	Distal Intergenic	8	141521397	141527252	5856	1	54108	uc003yvl.3	-15734	ENSG00000104472	CHRAC1	chromatin accessibility complex subunit 1
chr8	143838798	143839413	616	*	0.65553	0.00921103	0.130206	Distal Intergenic	8	143831628	143833952	2325	2	137797	uc003ywz.3	-4846	ENSG00000197353	LYPD2	LY6/PLAUR domain containing 2
chr8	144213417	144214067	651	*	0.972701	3.10359e-05	0.00513584	Distal Intergenic	8	144239331	144241457	2127	2	4062	uc011lka.2	27390	ENSG00000176956	LY6H	lymphocyte antigen 6 family member H
chr8	145185231	145185813	583	*	0.811993	0.00514298	0.0981432	Distal Intergenic	8	145192672	145195620	2949	1	51236	uc010mfs.3	-6859	ENSG00000235173	HGH1	HGH1 homolog
chr9	4424504	4425261	758	*	0.603236	0.0198572	0.191454	Distal Intergenic	9	4490427	4587469	97043	1	6505	uc003zij.2	-65166	ENSG00000106688	SLC1A1	solute carrier family 1 member 1
chr9	6069333	6069841	509	*	0.602128	0.0257472	0.21539	Distal Intergenic	9	6011019	6015640	4622	2	26953	uc011lmf.2	-53693	ENSG00000137040	RANBP6	RAN binding protein 6
chr9	7654188	7654908	721	*	0.770426	0.0111528	0.143549	Distal Intergenic	9	7796491	7799767	3277	2	90871	uc022bdi.1	144859	ENSG00000137038	DMAC1	distal membrane arm assembly component 1
chr9	33810995	33811477	483	*	0.551242	0.0470129	0.290842	Distal Intergenic	9	33817182	33920401	103220	1	54926	uc003ztm.3	-5705	ENSG00000107341	UBE2R2	ubiquitin conjugating enzyme E2 R2
chr9	36129322	36129801	480	*	0.5819	0.0261392	0.216859	Distal Intergenic	9	36136742	36151768	15027	1	152007	uc011lpj.1	-6941	ENSG00000122694	GLIPR2	GLI pathogenesis related 2
chr9	71148102	71148742	641	*	0.576532	0.0196531	0.190436	Distal Intergenic	9	71151498	71155783	4286	2	169693	uc004agt.3	7041	ENSG00000181778	TMEM252	transmembrane protein 252
chr9	72018929	72019395	467	*	0.762784	0.0430778	0.278317	Distal Intergenic	9	71990652	72007370	16719	1	9413	uc010moo.1	28277	ENSG00000135063	FAM189A2	family with sequence similarity 189 member A2
chr9	80668766	80669749	984	*	0.681538	0.000493693	0.0273958	Distal Intergenic	9	80335191	80646219	311029	2	2776	uc004akw.3	-22547	ENSG00000156052	GNAQ	G protein subunit alpha q
chr9	80892764	80893459	696	*	0.542183	0.0403137	0.26928	Distal Intergenic	9	80878966	80886799	7834	1	84131	uc004akz.1	13798	ENSG00000148019	CEP78	centrosomal protein 78
chr9	88154064	88154417	354	*	0.713229	0.000165544	0.0145207	Distal Intergenic	9	88161454	88258258	96805	2	23287	uc004aod.4	103841	ENSG00000135049	AGTPBP1	ATP/GTP binding carboxypeptidase 1
chr9	89379258	89379974	717	*	0.737766	0.00289581	0.0731353	Distal Intergenic	9	89559277	89562104	2828	2	2619	uc004aox.4	182130	ENSG00000180447	GAS1	growth arrest specific 1
chr9	91120016	91120489	474	*	0.579485	0.0345192	0.248254	Distal Intergenic	9	91150016	91159462	9447	1	158046	uc011ltj.2	-29527	ENSG00000130045	NXNL2	nucleoredoxin like 2
chr9	92757422	92758136	715	*	0.777669	0.00139204	0.0483734	Distal Intergenic	9	92785723	92785817	95	2	100422963	uc022bjp.1	27681	ENSG00000263967	MIR4290	microRNA 4290
chr9	93360988	93361570	583	*	1.12852	0.00032636	0.02158	Distal Intergenic	9	93224714	93345028	120315	2	340515	uc004aqt.3	-15960	NA	LINC01501	long intergenic non-protein coding RNA 1501
chr9	95538105	95538665	561	*	0.732705	0.00300741	0.0746017	Distal Intergenic	9	95473645	95527083	53439	2	23299	uc004asp.1	-11022	ENSG00000185963	BICD2	BICD cargo adaptor 2
chr9	95807526	95807912	387	*	0.59341	0.0123223	0.151275	Distal Intergenic	9	95820989	95847415	26427	1	203328	uc004atb.3	-13077	ENSG00000157303	SUSD3	sushi domain containing 3
chr9	99684678	99685202	525	*	0.827259	0.0056129	0.102377	Distal Intergenic	9	99691286	99701700	10415	1	441457	uc022bkp.1	-6084	ENSG00000188152	NUTM2G	NUT family member 2G
chr9	107765576	107766359	784	*	0.586471	0.00489138	0.095512	Distal Intergenic	9	107623719	107690527	66809	2	19	uc004bcm.3	-75049	ENSG00000165029	ABCA1	ATP binding cassette subfamily A member 1
chr9	109975511	109976010	500	*	0.688936	0.0300148	0.232161	Distal Intergenic	9	110045517	110087594	42078	1	5887	uc011lwa.2	-69507	ENSG00000119318	RAD23B	RAD23 homolog B, nucleotide excision repair protein
chr9	110571983	110572646	664	*	0.57111	0.0336929	0.244929	Distal Intergenic	9	110247133	110252047	4915	2	9314	uc031tes.1	-319936	ENSG00000136826	KLF4	Kruppel like factor 4
chr9	111365553	111365971	419	*	0.619605	0.0475033	0.292242	Distal Intergenic	9	111616869	111618275	1407	2	10880	uc004bdi.3	252304	ENSG00000148156	ACTL7B	actin like 7B
chr9	114593661	114594073	413	*	0.637044	0.0180004	0.18226	Distal Intergenic	9	114500149	114557223	57075	2	158401	uc004bfs.1	-36438	ENSG00000165181	SHOC1	shortage in chiasmata 1
chr9	114629225	114629619	395	*	0.774	0.00637331	0.108644	Distal Intergenic	9	114659206	114695433	36228	1	7357	uc004bft.3	-29587	ENSG00000148154	UGCG	UDP-glucose ceramide glucosyltransferase
chr9	117707389	117707944	556	*	0.668967	0.011973	0.148919	Distal Intergenic	9	117663425	117692875	29451	2	944	uc004bji.2	-14514	ENSG00000106952	TNFSF8	TNF superfamily member 8
chr9	123149823	123150444	622	*	0.856734	0.000972209	0.0397752	Distal Intergenic	9	123151147	123210404	59258	2	55755	uc010mvi.3	59960	ENSG00000136861	CDK5RAP2	CDK5 regulatory subunit associated protein 2
chr9	123515737	123516253	517	*	0.723395	0.0106984	0.140973	Distal Intergenic	9	123420280	123476765	56486	2	1955	uc004bkk.4	-38972	ENSG00000106780	MEGF9	multiple EGF like domains 9
chr9	124174185	124174624	440	*	0.950046	0.00349512	0.080363	Distal Intergenic	9	124101266	124132582	31317	2	2040	uc031tex.1	-41603	ENSG00000148175	STOM	stomatin
chr9	132286012	132286695	684	*	0.569426	0.0261065	0.216685	Distal Intergenic	9	132264676	132275965	11290	1	100506190	uc004bxz.2	21336	NA	LINC00963	long intergenic non-protein coding RNA 963
chr9	132543450	132544110	661	*	1.00944	0.000187236	0.0156791	Distal Intergenic	9	132565432	132573560	8129	1	27348	uc004byk.1	-21322	ENSG00000136816	TOR1B	torsin family 1 member B
chr9	134235945	134236726	782	*	0.528488	0.0372028	0.258702	Distal Intergenic	9	134269600	134322593	52994	1	84726	uc004cam.1	-32874	NA	PRRC2B	proline rich coiled-coil 2B
chr9	135880720	135881307	588	*	0.619919	0.0157044	0.170208	Distal Intergenic	9	135906062	135931148	25087	1	9328	uc010mzz.2	-24755	ENSG00000148308	GTF3C5	general transcription factor IIIC subunit 5
chr9	136058582	136059228	647	*	0.640681	0.0150077	0.166306	Distal Intergenic	9	135973107	136039301	66195	2	5900	uc011mcw.2	-19281	ENSG00000160271	RALGDS	ral guanine nucleotide dissociation stimulator
chr9	137483865	137484594	730	*	0.620387	0.0288795	0.22728	Distal Intergenic	9	137533651	137736688	203038	1	1289	uc004cfe.4	-49057	ENSG00000130635	COL5A1	collagen type V alpha 1 chain
chr9	138805549	138806022	474	*	0.691869	0.0272956	0.221319	Distal Intergenic	9	138700333	138799005	98673	2	157922	uc004cgr.4	-6544	ENSG00000130559	CAMSAP1	calmodulin regulated spectrin associated protein 1
chr10	992851	993734	884	*	0.757555	0.000463998	0.026304	Distal Intergenic	10	852854	977645	124792	2	23185	uc031ptb.1	-15206	ENSG00000107929	LARP4B	La ribonucleoprotein 4B
chr10	5586026	5586552	527	*	0.728019	9.17052e-05	0.0102013	Distal Intergenic	10	5566924	5568225	1302	1	810	uc001iie.1	19102	ENSG00000178363	CALML3	calmodulin like 3
chr10	7006110	7006525	416	*	0.674327	0.0144084	0.162777	Distal Intergenic	10	6821560	6884868	63309	1	100507127	uc001ijm.3	184550	ENSG00000238266	LINC00707	long intergenic non-protein coding RNA 707
chr10	7176008	7176491	484	*	0.984146	0.00154252	0.0508088	Distal Intergenic	10	7200586	7451303	250718	2	57713	uc009xio.2	274812	ENSG00000198879	SFMBT2	Scm like with four mbt domains 2
chr10	9867317	9867969	653	*	0.728079	0.0421434	0.275503	Distal Intergenic	10	10826402	10836877	10476	2	207107	uc001ikf.1	968908	ENSG00000225383	SFTA1P	surfactant associated 1, lncRNA
chr10	11442925	11443572	648	*	0.655225	0.0247559	0.211322	Distal Intergenic	10	11502509	11574274	71766	2	9712	uc001iks.1	130702	ENSG00000148429	USP6NL	USP6 N-terminal like
chr10	13479195	13479982	788	*	0.547378	0.0225122	0.203024	Distal Intergenic	10	13480484	13502080	21597	2	222389	uc001iml.2	22098	ENSG00000165626	BEND7	BEN domain containing 7
chr10	13604951	13605442	492	*	0.631848	0.0214549	0.199295	Distal Intergenic	10	13628939	13672868	43930	1	8559	uc001imp.3	-23497	ENSG00000165630	PRPF18	pre-mRNA processing factor 18
chr10	17667196	17667703	508	*	0.854514	0.025555	0.214744	Distal Intergenic	10	17657476	17659373	1898	2	9200	uc001ipi.3	-7823	ENSG00000165996	HACD1	3-hydroxyacyl-CoA dehydratase 1
chr10	20684164	20684699	536	*	0.895982	0.0132782	0.156893	Distal Intergenic	10	20840899	20840975	77	1	100616383	uc021pnt.1	-156200	ENSG00000265372	MIR4675	microRNA 4675
chr10	21501566	21502122	557	*	0.860696	0.00419523	0.0886273	Distal Intergenic	10	21463231	21463852	622	1	100128511	uc031ptl.1	38335	ENSG00000231920	NEBL-AS1	NEBL antisense RNA 1
chr10	29121750	29122552	803	*	0.65154	0.00496217	0.0963513	Distal Intergenic	10	29078240	29084979	6740	2	100507605	uc021pop.1	-36771	ENSG00000235824	LINC00837	long intergenic non-protein coding RNA 837
chr10	30574356	30575183	828	*	0.668703	0.00553251	0.101725	Distal Intergenic	10	30598730	30638267	39538	2	55149	uc001iva.4	63084	ENSG00000107951	MTPAP	mitochondrial poly(A) polymerase
chr10	30757680	30758158	479	*	0.527798	0.0183654	0.184539	Distal Intergenic	10	30727751	30750762	23012	1	1326	uc001ivj.2	29929	ENSG00000107968	MAP3K8	mitogen-activated protein kinase kinase kinase 8
chr10	30862163	30863062	900	*	0.63725	0.00153376	0.0507323	Distal Intergenic	10	30900708	30918647	17940	2	119180	uc001ivk.3	55585	ENSG00000151033	LYZL2	lysozyme like 2
chr10	50941330	50942156	827	*	0.57185	0.0250193	0.212441	Distal Intergenic	10	50942687	50966753	24067	2	55753	uc009xog.3	24597	ENSG00000197444	OGDHL	oxoglutarate dehydrogenase L
chr10	52041513	52041972	460	*	0.917694	0.0120094	0.149138	Distal Intergenic	10	51947000	52008370	61371	2	56624	uc009xos.3	-33143	ENSG00000188611	ASAH2	N-acylsphingosine amidohydrolase 2
chr10	63928139	63928871	733	*	0.631714	0.0147677	0.165153	Distal Intergenic	10	63952953	63965457	12505	2	219790	uc001jlv.3	36586	ENSG00000182010	RTKN2	rhotekin 2
chr10	70803542	70804101	560	*	0.692785	0.000256765	0.0191061	Distal Intergenic	10	70847828	70864567	16740	1	5552	uc001joz.3	-43727	ENSG00000122862	SRGN	serglycin
chr10	71204477	71205085	609	*	1.09081	7.89762e-06	0.00234293	Distal Intergenic	10	71211226	71267423	56198	1	23555	uc001jpo.1	-6141	ENSG00000099282	TSPAN15	tetraspanin 15
chr10	72421155	72421929	775	*	0.703395	0.000124805	0.0122455	Distal Intergenic	10	72432559	72522195	89637	1	140766	uc001jrg.3	-10630	ENSG00000138316	ADAMTS14	ADAM metallopeptidase with thrombospondin type 1 motif 14
chr10	72919631	72920121	491	*	0.854844	0.011436	0.145392	Distal Intergenic	10	72972292	73062635	90344	1	219699	uc001jro.3	-52171	ENSG00000107731	UNC5B	unc-5 netrin receptor B
chr10	75364161	75364851	691	*	0.550154	0.0300073	0.232161	Distal Intergenic	10	75288947	75351298	62352	2	159195	uc010qkl.1	-12863	ENSG00000166348	USP54	ubiquitin specific peptidase 54
chr10	76499482	76500192	711	*	0.569146	0.0208963	0.196481	Distal Intergenic	10	76586171	76792380	206210	1	23522	uc001jwm.2	-85979	ENSG00000156650	KAT6B	lysine acetyltransferase 6B
chr10	80488950	80489568	619	*	0.707719	0.00678762	0.111855	Distal Intergenic	10	80703083	80827205	124123	2	283050	uc001jzx.3	337637	ENSG00000224596	ZMIZ1-AS1	ZMIZ1 antisense RNA 1
chr10	90846682	90847228	547	*	0.527716	0.0189801	0.187387	Distal Intergenic	10	90823092	90823168	77	2	100616192	uc021pwa.1	-23514	ENSG00000265375	MIR4679-2	microRNA 4679-2
chr10	93643169	93643988	820	*	1.07529	2.89252e-06	0.00124751	Distal Intergenic	10	93666345	93669258	2914	2	143282	uc001khq.4	25270	ENSG00000174721	FGFBP3	fibroblast growth factor binding protein 3
chr10	94531067	94531680	614	*	0.666397	0.0292298	0.22912	Distal Intergenic	10	94590935	94819251	228317	1	54536	uc010qnr.2	-59255	ENSG00000138190	EXOC6	exocyst complex component 6
chr10	97925414	97925967	554	*	0.656287	0.0350008	0.250314	Distal Intergenic	10	97889813	97923517	33705	1	9849	uc001klr.3	35601	ENSG00000177853	ZNF518A	zinc finger protein 518A
chr10	99114701	99115359	659	*	0.624506	0.00195973	0.0583168	Distal Intergenic	10	99116458	99127133	10676	2	23223	uc001kne.3	11774	ENSG00000052749	RRP12	ribosomal RNA processing 12 homolog
chr10	118996080	118996471	392	*	0.742114	0.00390137	0.0850012	Distal Intergenic	10	119000584	119038941	38358	1	6571	uc001ldd.2	-4113	ENSG00000165646	SLC18A2	solute carrier family 18 member A2
chr10	133806155	133806856	702	*	0.651704	0.00835978	0.12472	Distal Intergenic	10	133783191	133795435	12245	2	664	uc010qut.1	-10720	ENSG00000176171	BNIP3	BCL2 interacting protein 3
chr11	1834142	1834791	650	*	0.524882	0.0225303	0.203121	Distal Intergenic	11	1848709	1857514	8806	1	90019	uc010qxb.1	-13918	ENSG00000149043	SYT8	synaptotagmin 8
chr11	4514072	4514471	400	*	0.988718	0.00064002	0.0318924	Distal Intergenic	11	4510109	4511138	1030	1	390036	uc001lza.2	3963	ENSG00000196778	OR52K1	olfactory receptor family 52 subfamily K member 1
chr11	6273301	6273836	536	*	0.860965	0.00184643	0.0567254	Distal Intergenic	11	6280904	6293357	12454	1	887	uc001mcp.3	-7068	ENSG00000110148	CCKBR	cholecystokinin B receptor
chr11	9572995	9573414	420	*	0.581719	0.0253458	0.213959	Distal Intergenic	11	9595228	9611313	16086	1	7465	uc001mhs.3	-21814	ENSG00000166483	WEE1	WEE1 G2 checkpoint kinase
chr11	15610553	15610957	405	*	0.68481	0.0159239	0.171139	Distal Intergenic	11	15170648	15268756	98109	1	387755	uc010rcs.3	439905	ENSG00000188487	INSC	INSC spindle orientation adaptor protein
chr11	17402579	17403041	463	*	0.5374	0.0468257	0.290366	Distal Intergenic	11	17406796	17410206	3411	2	3767	uc001mna.3	7165	ENSG00000187486	KCNJ11	potassium inwardly rectifying channel subfamily J member 11
chr11	18672079	18672889	811	*	0.507309	0.0140842	0.16121	Distal Intergenic	11	18633712	18656020	22309	2	144108	uc010rdi.1	-16059	ENSG00000179119	SPTY2D1	SPT2 chromatin protein domain containing 1
chr11	19130025	19130916	892	*	0.772359	0.000805809	0.0360971	Distal Intergenic	11	19138692	19197967	59276	1	54503	uc001mpi.3	-7776	ENSG00000177054	ZDHHC13	zinc finger DHHC-type palmitoyltransferase 13
chr11	33244131	33244526	396	*	0.781949	0.0126181	0.152557	Distal Intergenic	11	33278218	33378568	100351	1	10114	uc031pzm.1	-33692	ENSG00000110422	HIPK3	homeodomain interacting protein kinase 3
chr11	33554570	33555520	951	*	1.02104	2.88682e-06	0.00124751	Distal Intergenic	11	33563877	33621040	57164	1	25758	uc001mun.1	-8357	ENSG00000110427	KIAA1549L	KIAA1549 like
chr11	34443374	34443788	415	*	0.833093	0.00129732	0.04667	Distal Intergenic	11	34460472	34493607	33136	1	847	uc001mvm.3	-16684	ENSG00000121691	CAT	catalase
chr11	34630819	34631341	523	*	0.581194	0.0381579	0.262075	Distal Intergenic	11	34642588	34684834	42247	1	26298	uc001mvr.2	-11247	ENSG00000135373	EHF	ETS homologous factor
chr11	35054459	35054984	526	*	0.512954	0.0379324	0.261317	Distal Intergenic	11	34963384	34963467	84	1	100616437	uc021qfv.1	91075	ENSG00000251862	MIR1343	microRNA 1343
chr11	35132147	35132565	419	*	0.682716	0.00826494	0.123999	Distal Intergenic	11	35160417	35244867	84451	1	960	uc021qfw.1	-27852	ENSG00000026508	CD44	CD44 molecule (Indian blood group)
chr11	35842845	35843271	427	*	0.663932	0.0196817	0.190614	Distal Intergenic	11	35965612	36252841	287230	1	143458	uc001mwk.1	-122341	ENSG00000179241	LDLRAD3	low density lipoprotein receptor class A domain containing 3
chr11	44508198	44508700	503	*	0.840898	0.000703011	0.0334318	Distal Intergenic	11	44587141	44641315	54175	1	3732	uc001myc.3	-78441	ENSG00000085117	CD82	CD82 molecule
chr11	44991017	44991952	936	*	0.533013	0.0172843	0.178564	Distal Intergenic	11	44995453	44999578	4126	1	221122	uc001myn.3	-3501	ENSG00000254654	LINC02685	long intergenic non-protein coding RNA 2685
chr11	45615359	45615702	344	*	1.13253	0.000449818	0.025815	Distal Intergenic	11	45669239	45687206	17968	2	8534	uc001mys.2	71504	ENSG00000175264	CHST1	carbohydrate sulfotransferase 1
chr11	59041307	59041672	366	*	0.870964	0.00561791	0.102377	Distal Intergenic	11	58975983	58980494	4512	2	219972	uc001nnu.4	-60813	ENSG00000197629	MPEG1	macrophage expressed 1
chr11	59497698	59498210	513	*	0.803047	0.0120453	0.149266	Distal Intergenic	11	59480389	59481318	930	2	390201	uc001nof.1	-16380	ENSG00000172289	OR10V1	olfactory receptor family 10 subfamily V member 1
chr11	60334457	60334908	452	*	0.985194	0.00482612	0.0948726	Distal Intergenic	11	60383224	60454621	71398	1	283197	uc001npt.3	-48316	ENSG00000181995	LINC00301	long intergenic non-protein coding RNA 301
chr11	62077561	62078051	491	*	0.802905	0.00463906	0.0932657	Distal Intergenic	11	62063754	62066536	2783	2	404552	uc001ntd.1	-11025	ENSG00000197745	SCGB1D4	secretoglobin family 1D member 4
chr11	67296986	67297801	816	*	0.531068	0.0416014	0.273698	Distal Intergenic	11	67286418	67290899	4482	2	51475	uc001ome.1	-6087	ENSG00000167791	CABP2	calcium binding protein 2
chr11	67356550	67356983	434	*	0.748945	0.00917708	0.13003	Distal Intergenic	11	67351066	67354124	3059	1	2950	uc001omf.3	5484	ENSG00000084207	GSTP1	glutathione S-transferase pi 1
chr11	68794832	68795501	670	*	0.566878	0.0066622	0.110998	Distal Intergenic	11	68771862	68780850	8989	2	116535	uc001oop.4	-13982	ENSG00000172935	MRGPRF	MAS related GPR family member F
chr11	85990892	85991557	666	*	0.585099	0.0154438	0.168798	Distal Intergenic	11	86013253	86056985	43733	1	51501	uc001pbu.3	-21696	ENSG00000149196	HIKESHI	heat shock protein nuclear import factor hikeshi
chr11	88167466	88168275	810	*	0.763558	0.00425219	0.0892556	Distal Intergenic	11	88237744	88257222	19479	1	100873989	uc031qdb.1	-69469	ENSG00000255082	GRM5-AS1	GRM5 antisense RNA 1
chr11	95409561	95409900	340	*	0.682591	0.0158639	0.170858	Distal Intergenic	11	95502106	95522954	20849	2	143684	uc001pfm.2	113054	ENSG00000077458	FAM76B	family with sequence similarity 76 member B
chr11	102549889	102550395	507	*	1.13326	3.16914e-06	0.00130137	Distal Intergenic	11	102562415	102576468	14054	2	64066	uc001phd.1	26073	ENSG00000137675	MMP27	matrix metallopeptidase 27
chr11	105089963	105090623	661	*	0.678187	0.0272053	0.221072	Distal Intergenic	11	105008448	105010461	2014	2	59082	uc021qpy.1	-79502	ENSG00000255501	CARD18	caspase recruitment domain family member 18
chr11	111973840	111974550	711	*	0.537194	0.0270349	0.220398	Distal Intergenic	11	111957548	111966525	8978	1	6392	uc031qeg.1	16292	ENSG00000204370	SDHD	succinate dehydrogenase complex subunit D
chr11	113830766	113831621	856	*	0.546668	0.0244198	0.209719	Distal Intergenic	11	113845797	113861034	15238	1	3359	uc009yyx.3	-14176	ENSG00000166736	HTR3A	5-hydroxytryptamine receptor 3A
chr11	114493088	114493844	757	*	0.619672	0.0459635	0.288174	Distal Intergenic	11	114441313	114466484	25172	2	54827	uc001ppd.3	-26604	ENSG00000137634	NXPE4	neurexophilin and PC-esterase domain family member 4
chr11	118030028	118030716	689	*	0.74347	0.0126134	0.152557	Distal Intergenic	11	118004092	118023630	19539	2	6330	uc010rxv.2	-6398	ENSG00000177098	SCN4B	sodium voltage-gated channel beta subunit 4
chr11	118162030	118162930	901	*	0.606524	0.0303973	0.23375	Distal Intergenic	11	118175295	118184056	8762	1	916	uc010rya.2	-12365	ENSG00000198851	CD3E	CD3e molecule
chr11	120052770	120053311	542	*	0.622872	0.021901	0.200819	Distal Intergenic	11	120081747	120100650	18904	1	220323	uc001pxb.3	-28436	ENSG00000184232	OAF	out at first homolog
chr11	121228611	121229382	772	*	0.819762	0.00451836	0.092428	Distal Intergenic	11	121163577	121184119	20543	1	6309	uc001pxv.3	65034	ENSG00000109929	SC5D	sterol-C5-desaturase
chr11	121264890	121265746	857	*	0.679763	0.00776233	0.120022	Distal Intergenic	11	121322912	121504471	181560	1	6653	uc001pxx.3	-57166	ENSG00000137642	SORL1	sortilin related receptor 1
chr11	122310455	122311064	610	*	0.566388	0.0231583	0.205479	Distal Intergenic	11	122051044	122238467	187424	2	399959	uc009zbb.1	-71988	ENSG00000255248	MIR100HG	mir-100-let-7a-2-mir-125b-1 cluster host gene
chr11	122520389	122520735	347	*	0.840671	0.0013536	0.0477295	Distal Intergenic	11	122526398	122685187	158790	1	84959	uc001pyi.4	-5663	ENSG00000154127	UBASH3B	ubiquitin associated and SH3 domain containing B
chr11	122904587	122905470	884	*	0.550925	0.00989289	0.134946	Distal Intergenic	11	122888274	122890319	2046	1	341056	uc010rzt.2	16313	NA	LOC341056	SUMO1 activating enzyme subunit 1 pseudogene
chr11	123302021	123302756	736	*	0.635952	0.00562321	0.102377	Distal Intergenic	11	123252148	123252220	73	2	100616319	uc021qrs.1	-49801	ENSG00000265357	MIR4493	microRNA 4493
chr11	123338215	123338968	754	*	0.920296	3.64012e-06	0.00145175	Distal Intergenic	11	123396528	123493518	96991	1	57476	uc001pyw.2	-57560	ENSG00000023171	GRAMD1B	GRAM domain containing 1B
chr11	127907233	127907920	688	*	0.755333	0.00282682	0.0721159	Distal Intergenic	11	128328656	128392205	63550	2	2113	uc009zcg.2	484285	ENSG00000134954	ETS1	ETS proto-oncogene 1, transcription factor
chr11	128518433	128518864	432	*	0.660041	0.0139988	0.160828	Distal Intergenic	11	128556430	128683162	126733	1	2313	uc010sbt.2	-37566	ENSG00000151702	FLI1	Fli-1 proto-oncogene, ETS transcription factor
chr11	130308583	130308998	416	*	0.975147	0.000665442	0.0325687	Distal Intergenic	11	130318869	130346539	27671	1	170689	uc010scd.2	-9871	ENSG00000166106	ADAMTS15	ADAM metallopeptidase with thrombospondin type 1 motif 15
chr12	8938173	8938816	644	*	0.958039	5.55572e-06	0.00193702	Distal Intergenic	12	8975150	9029381	54232	1	144568	uc001quz.5	-36334	ENSG00000166535	A2ML1	alpha-2-macroglobulin like 1
chr12	13274538	13275078	541	*	0.601718	0.0304861	0.234108	Distal Intergenic	12	13237761	13256630	18870	2	83445	uc001rbq.2	-17908	ENSG00000111305	GSG1	germ cell associated 1
chr12	14467709	14468208	500	*	0.780478	0.00189813	0.0572815	Distal Intergenic	12	14518611	14614067	95457	1	55729	uc010shs.1	-50403	ENSG00000171681	ATF7IP	activating transcription factor 7 interacting protein
chr12	15145827	15146513	687	*	0.591969	0.0142215	0.161746	Distal Intergenic	12	15125956	15134799	8844	1	5149	uc001rcr.3	19871	ENSG00000139053	PDE6H	phosphodiesterase 6H
chr12	20437008	20437935	928	*	0.752796	0.0198755	0.191521	Distal Intergenic	12	20522179	20837041	314863	1	5139	uc001reh.2	-84244	ENSG00000172572	PDE3A	phosphodiesterase 3A
chr12	20842281	20842843	563	*	0.78782	0.0311978	0.236526	Distal Intergenic	12	20848289	20906320	58032	1	53919	uc009zip.3	-5446	ENSG00000139155	SLCO1C1	solute carrier organic anion transporter family member 1C1
chr12	21847639	21848396	758	*	0.533658	0.0420189	0.275151	Distal Intergenic	12	21788275	21810789	22515	2	3945	uc001rfe.3	-36850	ENSG00000111716	LDHB	lactate dehydrogenase B
chr12	25871875	25872301	427	*	0.729129	0.0138154	0.160014	Distal Intergenic	12	25649251	25801496	152246	2	160492	uc010sjj.3	-70379	ENSG00000152936	LMNTD1	lamin tail domain containing 1
chr12	26487586	26488142	557	*	0.55029	0.0367642	0.25728	Distal Intergenic	12	26348506	26405853	57348	1	8082	uc009zjf.2	139080	ENSG00000123096	SSPN	sarcospan
chr12	29285088	29285793	706	*	0.727278	0.00512573	0.0979828	Distal Intergenic	12	29301936	29488549	186614	1	55711	uc001ris.5	-16143	ENSG00000064763	FAR2	fatty acyl-CoA reductase 2
chr12	40596950	40597792	843	*	0.970483	0.000131013	0.012673	Distal Intergenic	12	40618813	40763086	144274	1	120892	uc001rmg.4	-21021	ENSG00000188906	LRRK2	leucine rich repeat kinase 2
chr12	42244163	42245041	879	*	0.606725	0.0156624	0.169947	Distal Intergenic	12	42475648	42538673	63026	2	283464	uc001rms.4	293632	ENSG00000151233	GXYLT1	glucoside xylosyltransferase 1
chr12	43699198	43699713	516	*	0.787611	0.0277334	0.223226	Distal Intergenic	12	43816622	43833554	16933	2	80070	uc001rno.1	133841	ENSG00000173157	ADAMTS20	ADAM metallopeptidase with thrombospondin type 1 motif 20
chr12	46099317	46099807	491	*	0.640532	0.0340299	0.246121	Distal Intergenic	12	46119503	46121704	2202	2	400027	uc001roq.3	21897	NA	LINC00938	long intergenic non-protein coding RNA 938
chr12	46928631	46929029	399	*	0.840146	0.00255686	0.0679819	Distal Intergenic	12	46751971	46766645	14675	2	54407	uc001rph.3	-161986	ENSG00000134294	SLC38A2	solute carrier family 38 member 2
chr12	47410954	47411359	406	*	0.744074	0.0218488	0.200694	Distal Intergenic	12	47473386	47630443	157058	1	91523	uc001rpn.3	-62027	ENSG00000179715	PCED1B	PC-esterase domain containing 1B
chr12	47710806	47711448	643	*	1.04986	0.000142499	0.0132543	Distal Intergenic	12	47602203	47610226	8024	2	100233209	uc001rpp.2	-100580	ENSG00000247774	PCED1B-AS1	PCED1B antisense RNA 1
chr12	47956145	47956952	808	*	1.45612	8.16598e-08	0.000150896	Distal Intergenic	12	48055715	48099844	44130	2	79657	uc001rpr.3	142892	ENSG00000005175	RPAP3	RNA polymerase II associated protein 3
chr12	49030684	49031197	514	*	0.770895	0.00147164	0.0497766	Distal Intergenic	12	49048165	49048313	149	2	677815	uc001rsa.2	17116	ENSG00000221491	SNORA2C	small nucleolar RNA, H/ACA box 2C
chr12	50379906	50380542	637	*	0.649563	0.0044038	0.0910589	Distal Intergenic	12	50366264	50370922	4659	1	363	uc001rvr.1	13642	ENSG00000086159	AQP6	aquaporin 6
chr12	54699166	54700124	959	*	0.652209	0.000151202	0.0138546	Distal Intergenic	12	54685891	54694821	8931	2	4778	uc009znl.4	-4345	ENSG00000123405	NFE2	nuclear factor, erythroid 2
chr12	56053328	56053705	378	*	0.600332	0.0316809	0.238267	Distal Intergenic	12	56075330	56078394	3065	1	196410	uc010spr.2	-21625	ENSG00000170439	METTL7B	methyltransferase like 7B
chr12	63501070	63501789	720	*	0.64732	0.0242239	0.209092	Distal Intergenic	12	63536539	63546590	10052	2	552	uc001sro.2	44801	ENSG00000166148	AVPR1A	arginine vasopressin receptor 1A
chr12	65094855	65095389	535	*	0.548607	0.00503347	0.096921	Distal Intergenic	12	65107222	65146651	39430	2	2799	uc001ssf.3	51262	ENSG00000135677	GNS	glucosamine (N-acetyl)-6-sulfatase
chr12	65550577	65551317	741	*	0.822915	0.000365757	0.0231315	Distal Intergenic	12	65563351	65642141	78791	1	23592	uc001ssl.2	-12034	ENSG00000174106	LEMD3	LEM domain containing 3
chr12	65889481	65890076	596	*	0.789737	0.0096007	0.132877	Distal Intergenic	12	65672767	65860687	187921	1	253827	uc021qzy.1	216714	ENSG00000174099	MSRB3	methionine sulfoxide reductase B3
chr12	66008396	66008748	353	*	1.26462	0.000335062	0.0218523	Distal Intergenic	12	66217437	66221867	4431	1	8091	uc001ssp.1	-208689	ENSG00000149948	HMGA2	high mobility group AT-hook 2
chr12	66505015	66505479	465	*	1.05289	0.000916539	0.0385169	Distal Intergenic	12	66516849	66524533	7685	2	84298	uc010ssw.2	19054	ENSG00000139233	LLPH	LLP homolog, long-term synaptic facilitation factor
chr12	69624707	69625210	504	*	0.777253	0.0120527	0.149266	Distal Intergenic	12	69633317	69668138	34822	1	11052	uc001sut.4	-8107	ENSG00000111605	CPSF6	cleavage and polyadenylation specific factor 6
chr12	69797105	69797469	365	*	1.09645	0.00214542	0.0613152	Distal Intergenic	12	69753532	69784576	31045	1	8089	uc001sux.3	43573	ENSG00000127337	YEATS4	YEATS domain containing 4
chr12	76577134	76577675	542	*	0.874146	0.0107472	0.141175	Distal Intergenic	12	76443347	76478738	35392	2	4673	uc001syb.3	-98396	ENSG00000187109	NAP1L1	nucleosome assembly protein 1 like 1
chr12	89551206	89551816	611	*	0.586438	0.0432904	0.278922	Distal Intergenic	12	89404903	89413469	8567	2	728084	uc001tax.1	-137737	ENSG00000246363	LINC02458	long intergenic non-protein coding RNA 2458
chr12	89786640	89787250	611	*	0.551972	0.00469403	0.0937009	Distal Intergenic	12	89741837	89746296	4460	2	1848	uc001taz.3	-40344	ENSG00000139318	DUSP6	dual specificity phosphatase 6
chr12	94362225	94362666	442	*	1.2764	0.000438558	0.0254842	Distal Intergenic	12	94542499	94701451	158953	1	10154	uc001tdc.3	-179833	ENSG00000136040	PLXNC1	plexin C1
chr12	95156851	95157452	602	*	0.918456	0.000650009	0.0322344	Distal Intergenic	12	95228174	95228804	631	1	160313	uc001tdk.2	-70722	ENSG00000216306	KRT19P2	keratin 19 pseudogene 2
chr12	96803230	96803649	420	*	0.585435	0.0244927	0.210085	Distal Intergenic	12	96672039	96794366	122328	2	5128	uc010svb.2	-8864	ENSG00000059758	CDK17	cyclin dependent kinase 17
chr12	98864581	98865109	529	*	0.913825	0.00687428	0.11268	Distal Intergenic	12	98847619	98850923	3305	2	121456	uc009ztm.2	-13658	ENSG00000227825	SLC9A7P1	solute carrier family 9 member 7 pseudogene 1
chr12	102259651	102260612	962	*	0.600345	0.0122084	0.150422	Distal Intergenic	12	102271105	102317401	46297	1	55332	uc001tix.3	-10493	ENSG00000136048	DRAM1	DNA damage regulated autophagy modulator 1
chr12	110326337	110327185	849	*	0.583038	0.00623655	0.107357	Distal Intergenic	12	110288748	110318293	29546	2	51228	uc031qjo.1	-8044	ENSG00000139433	GLTP	glycolipid transfer protein
chr12	110798670	110799042	373	*	0.566754	0.0332592	0.24369	Distal Intergenic	12	110784006	110788897	4892	1	488	uc009zvn.3	14664	ENSG00000174437	ATP2A2	ATPase sarcoplasmic/endoplasmic reticulum Ca2+ transporting 2
chr12	117543807	117544380	574	*	0.784907	0.00347986	0.080363	Distal Intergenic	12	117476728	117537251	60524	2	54997	uc021rem.1	-6556	ENSG00000088992	TESC	tescalcin
chr12	121740968	121741527	560	*	0.715842	0.000642059	0.0319221	Distal Intergenic	12	121681391	121736111	54721	2	10645	uc001uac.3	-4857	ENSG00000110931	CAMKK2	calcium/calmodulin dependent protein kinase kinase 2
chr12	122128955	122129793	839	*	0.648871	0.00562274	0.102377	Distal Intergenic	12	122089293	122110537	21245	2	283385	uc001uay.3	-18418	ENSG00000139714	MORN3	MORN repeat containing 3
chr12	122642577	122643372	796	*	0.699534	0.00249308	0.0670905	Distal Intergenic	12	122652266	122674065	21800	1	254050	uc009zxl.1	-8894	ENSG00000158113	LRRC43	leucine rich repeat containing 43
chr12	124035480	124035987	508	*	0.661569	0.0255179	0.214655	Distal Intergenic	12	124020956	124021081	126	1	100500909	uc021rfx.1	14524	ENSG00000266655	MIR3908	microRNA 3908
chr12	129315664	129316192	529	*	0.679828	0.0236418	0.206753	Distal Intergenic	12	129277739	129308541	30803	2	121260	uc001uhv.2	-7123	ENSG00000139370	SLC15A4	solute carrier family 15 member 4
chr12	132158398	132158940	543	*	0.529854	0.0418133	0.274403	Distal Intergenic	12	132195632	132239044	43413	1	6433	uc001uiz.2	-36692	ENSG00000061936	SFSWAP	splicing factor SWAP
chr13	20750481	20751037	557	*	0.532574	0.0204637	0.194668	Distal Intergenic	13	20712395	20735183	22789	2	2700	uc001umx.1	-15298	ENSG00000121743	GJA3	gap junction protein alpha 3
chr13	21800167	21800733	567	*	0.597973	0.0495799	0.29749	Distal Intergenic	13	21727734	21750741	23008	2	221150	uc001unv.3	-49426	ENSG00000165480	SKA3	spindle and kinetochore associated complex subunit 3
chr13	27936557	27937096	540	*	0.71271	0.0439276	0.281326	Distal Intergenic	13	27998681	28009846	11166	1	2971	uc001ure.2	-61585	ENSG00000122034	GTF3A	general transcription factor IIIA
chr13	28254070	28254479	410	*	0.713591	0.0341637	0.246762	Distal Intergenic	13	28195916	28241559	45644	1	51082	uc001urq.3	58154	ENSG00000186184	POLR1D	RNA polymerase I and III subunit D
chr13	30276734	30277581	848	*	0.647779	0.006808	0.112024	Distal Intergenic	13	30083551	30169825	86275	2	6541	uc001uso.3	-106909	ENSG00000139514	SLC7A1	solute carrier family 7 member 1
chr13	30440122	30440519	398	*	0.711164	0.0180494	0.182487	Distal Intergenic	13	30338545	30424820	86276	2	5412	uc001usp.3	-15302	ENSG00000122042	UBL3	ubiquitin like 3
chr13	30681605	30682285	681	*	0.59019	0.0256	0.214995	Distal Intergenic	13	30510668	30524625	13958	1	440131	uc010aav.3	170937	NA	LINC00544	long intergenic non-protein coding RNA 544
chr13	31359190	31359952	763	*	0.647332	0.00402345	0.0868374	Distal Intergenic	13	31377343	31384782	7440	1	100874158	uc031qkx.1	-17391	ENSG00000237879	LINC00398	long intergenic non-protein coding RNA 398
chr13	37001534	37001886	353	*	0.744862	0.0363793	0.25567	Distal Intergenic	13	37005657	37017019	11363	1	8900	uc010teo.2	-3771	ENSG00000133101	CCNA1	cyclin A1
chr13	37671587	37672334	748	*	0.937025	0.00179206	0.0558744	Distal Intergenic	13	37677397	37679801	2405	2	122011	uc001uwm.1	7467	ENSG00000180138	CSNK1A1L	casein kinase 1 alpha 1 like
chr13	39626888	39627312	425	*	0.788444	0.00861443	0.125903	Distal Intergenic	13	39612448	39624244	11797	1	387921	uc001uxe.4	14440	ENSG00000188811	NHLRC3	NHL repeat containing 3
chr13	40516306	40516749	444	*	0.510402	0.0433662	0.279184	Distal Intergenic	13	40755946	40763167	7222	1	100874127	uc031qlg.1	-239197	NA	LINC00332	long intergenic non-protein coding RNA 332
chr13	42094440	42095117	678	*	0.808644	0.000208754	0.0166751	Distal Intergenic	13	42142422	42142531	110	2	100847026	uc031qli.1	47414	ENSG00000284584	MIR5006	microRNA 5006
chr13	44749016	44749744	729	*	0.668671	0.0297811	0.231225	Distal Intergenic	13	44720606	44732358	11753	2	100874377	uc031qlj.1	-16658	ENSG00000235285	SMIM2-IT1	SMIM2 intronic transcript 1
chr13	45304233	45304641	409	*	0.581582	0.025609	0.215016	Distal Intergenic	13	45373640	45383766	10127	2	144817	uc021rjc.1	79125	ENSG00000235097	LINC00330	long intergenic non-protein coding RNA 330
chr13	48057914	48058651	738	*	0.714833	0.00247251	0.066634	Distal Intergenic	13	48516791	48575110	58320	2	8803	uc010tgb.2	516459	ENSG00000136143	SUCLA2	succinate-CoA ligase ADP-forming subunit beta
chr13	49436131	49436557	427	*	0.813179	6.52817e-05	0.00811426	Distal Intergenic	13	49550048	49720983	170936	1	22862	uc001vcl.1	-113491	ENSG00000102531	FNDC3A	fibronectin type III domain containing 3A
chr13	49784763	49785543	781	*	0.52986	0.00824308	0.123876	Distal Intergenic	13	49794474	49796513	2040	1	2862	uc010tgj.2	-8931	ENSG00000102539	MLNR	motilin receptor
chr13	50178231	50179060	830	*	0.530906	0.0100978	0.136732	Distal Intergenic	13	50106082	50159719	53638	2	55213	uc001vde.1	-18512	ENSG00000136144	RCBTB1	RCC1 and BTB domain containing protein 1
chr13	76063289	76063903	615	*	1.0067	0.000210812	0.016791	Distal Intergenic	13	75858809	76056250	197442	2	9882	uc010aes.2	-7039	ENSG00000136111	TBC1D4	TBC1 domain family member 4
chr13	77234792	77235175	384	*	0.741047	0.0115752	0.146136	Distal Intergenic	13	77454304	77460540	6237	2	115207	uc010aeu.1	225365	ENSG00000178695	KCTD12	potassium channel tetramerization domain containing 12
chr13	78231521	78232443	923	*	0.505694	0.0467657	0.290366	Distal Intergenic	13	78271989	78338377	66389	1	122060	uc001vkk.3	-39546	ENSG00000139737	SLAIN1	SLAIN motif family member 1
chr13	80378196	80378611	416	*	0.553405	0.0381921	0.262161	Distal Intergenic	13	80079509	80130212	50704	1	54602	uc001vlg.3	298687	ENSG00000102471	NDFIP2	Nedd4 family interacting protein 2
chr13	99284739	99285414	676	*	0.587671	0.0414571	0.27327	Distal Intergenic	13	99102455	99229396	126942	2	8428	uc010tim.1	-55343	ENSG00000102572	STK24	serine/threonine kinase 24
chr13	99806110	99807075	966	*	1.09318	5.14872e-05	0.00694464	Distal Intergenic	13	99852679	100038753	186075	1	337867	uc001voa.4	-45604	ENSG00000134882	UBAC2	UBA domain containing 2
chr13	100096263	100096850	588	*	0.566643	0.0355149	0.252306	Distal Intergenic	13	99868262	100058554	190293	2	100616144	uc021rly.1	-37709	ENSG00000263515	MIR548AN	microRNA 548an
chr13	100583537	100583978	442	*	0.686394	0.00998789	0.135741	Distal Intergenic	13	100615275	100624178	8904	2	85416	uc001vom.1	40200	ENSG00000139800	ZIC5	Zic family member 5
chr13	107563791	107564412	622	*	0.679523	0.0478507	0.293291	Distal Intergenic	13	107306228	107324528	18301	1	100874173	uc031qnf.1	257563	ENSG00000230156	LINC00443	long intergenic non-protein coding RNA 443
chr13	109112602	109113442	841	*	0.639587	0.0107943	0.141418	Distal Intergenic	13	109248500	109860355	611856	1	23026	uc001vqt.1	-135058	ENSG00000041515	MYO16	myosin XVI
chr13	110193861	110194549	689	*	0.572555	0.00562438	0.102377	Distal Intergenic	13	110406184	110438914	32731	2	8660	uc001vqv.3	244365	ENSG00000185950	IRS2	insulin receptor substrate 2
chr14	21260783	21261302	520	*	0.504291	0.0360517	0.254497	Distal Intergenic	14	21269515	21270558	1044	2	6035	uc001vyf.3	9256	ENSG00000129538	RNASE1	ribonuclease A family member 1, pancreatic
chr14	24893915	24894611	697	*	0.59118	0.0277705	0.223335	Distal Intergenic	14	24898492	24910547	12056	1	23351	uc010tpc.2	-3881	ENSG00000100441	KHNYN	KH and NYN domain containing
chr14	51627107	51627714	608	*	0.644173	0.0231377	0.205479	Distal Intergenic	14	51462785	51562422	99638	2	114088	uc001wyz.4	-64685	ENSG00000100505	TRIM9	tripartite motif containing 9
chr14	51844340	51844859	520	*	0.634979	0.0295965	0.230598	Distal Intergenic	14	51800111	51832275	32165	1	283553	uc021rta.1	44229	NA	LINC00640	long intergenic non-protein coding RNA 640
chr14	52776258	52776573	316	*	0.834157	0.00696016	0.113242	Distal Intergenic	14	52781016	52795322	14307	1	5732	uc001wzr.3	-4443	ENSG00000125384	PTGER2	prostaglandin E receptor 2
chr14	55564624	55565419	796	*	0.50232	0.0154362	0.168748	Distal Intergenic	14	55595935	55612148	16214	1	3958	uc001xbr.3	-30516	ENSG00000131981	LGALS3	galectin 3
chr14	55930263	55930999	737	*	0.832634	0.00944683	0.13178	Distal Intergenic	14	55880930	55907263	26334	2	387332	uc001xby.3	-23000	ENSG00000182521	TBPL2	TATA-box binding protein like 2
chr14	56824181	56824847	667	*	0.568226	0.020504	0.194722	Distal Intergenic	14	57046338	57116232	69895	1	54916	uc001xcj.3	-221491	ENSG00000070269	TMEM260	transmembrane protein 260
chr14	62127727	62128090	364	*	0.547367	0.0295	0.23031	Distal Intergenic	14	62162119	62193536	31418	1	3091	uc010tsc.1	-34029	ENSG00000100644	HIF1A	hypoxia inducible factor 1 subunit alpha
chr14	65099654	65100368	715	*	0.743612	0.00924798	0.130517	Distal Intergenic	14	65052826	65056096	3271	1	145376	uc001xhm.1	46828	ENSG00000165807	PPP1R36	protein phosphatase 1 regulatory subunit 36
chr14	65141067	65141985	919	*	1.00724	1.37534e-07	0.000206063	Distal Intergenic	14	65171193	65211060	39868	1	26030	uc001xhn.1	-29208	ENSG00000126822	PLEKHG3	pleckstrin homology and RhoGEF domain containing G3
chr14	65779723	65780583	861	*	0.547603	0.023037	0.205088	Distal Intergenic	14	65801836	65801901	66	2	100616176	uc021ruw.1	21318	ENSG00000266740	MIR4708	microRNA 4708
chr14	69481098	69481884	787	*	0.608284	0.0048051	0.0947126	Distal Intergenic	14	69446399	69454180	7782	1	161159	uc031qpf.1	34699	ENSG00000259062	ACTN1-DT	ACTN1 divergent transcript
chr14	71367253	71367672	420	*	0.638287	0.0115117	0.145788	Distal Intergenic	14	71374122	71479537	105416	1	22990	uc001xmn.4	-6450	ENSG00000100731	PCNX1	pecanex 1
chr14	71734951	71735357	407	*	0.575888	0.0465808	0.29001	Distal Intergenic	14	71865054	71865124	71	1	319139	uc001xmq.3	-129697	ENSG00000207444	SNORD56B	small nucleolar RNA, C/D box 56B
chr14	73509612	73510419	808	*	0.557544	0.0487899	0.295675	Distal Intergenic	14	73525221	73567884	42664	1	58517	uc001xnn.4	-14802	ENSG00000119707	RBM25	RNA binding motif protein 25
chr14	75646923	75647663	741	*	1.01438	1.53306e-05	0.00361646	Distal Intergenic	14	75598171	75643349	45179	2	10972	uc010ash.1	-3574	ENSG00000170348	TMED10	transmembrane p24 trafficking protein 10
chr14	89498379	89498789	411	*	0.709092	0.0103204	0.138528	Distal Intergenic	14	89290918	89344335	53418	1	123016	uc010atj.3	207461	ENSG00000165533	TTC8	tetratricopeptide repeat domain 8
chr14	90148153	90148568	416	*	1.16743	3.92304e-06	0.00150061	Distal Intergenic	14	89878278	90085494	207217	2	1112	uc001xxp.2	-62659	ENSG00000053254	FOXN3	forkhead box N3
chr14	91553954	91554345	392	*	1.0782	9.85459e-05	0.0106491	Distal Intergenic	14	91580357	91634065	53709	1	80017	uc010atu.3	-26012	ENSG00000133943	DGLUCY	D-glutamate cyclase
chr14	92783198	92783825	628	*	0.510572	0.0174372	0.179518	Distal Intergenic	14	92788925	92967825	178901	1	123041	uc001yai.3	-5100	ENSG00000140090	SLC24A4	solute carrier family 24 member 4
chr14	96591504	96592203	700	*	0.585033	0.0308869	0.235593	Distal Intergenic	14	96671135	96710503	39369	1	624	uc010avl.2	-78932	ENSG00000168398	BDKRB2	bradykinin receptor B2
chr14	97239726	97240349	624	*	0.976773	0.00189182	0.0572775	Distal Intergenic	14	97263684	97347951	84268	1	7443	uc001yft.3	-23335	ENSG00000100749	VRK1	VRK serine/threonine kinase 1
chr14	97758872	97759616	745	*	0.861533	0.0050958	0.0976178	Distal Intergenic	14	98098984	98152995	54012	2	100129345	uc001yfv.2	393379	ENSG00000197176	LINC02291	long intergenic non-protein coding RNA 2291
chr14	99501969	99502440	472	*	0.803782	0.00797374	0.121939	Distal Intergenic	14	99635625	99737822	102198	2	64919	uc001yga.3	235382	ENSG00000127152	BCL11B	BAF chromatin remodeling complex subunit BCL11B
chr14	101110528	101111152	625	*	0.552749	0.0301656	0.232711	Distal Intergenic	14	101123605	101139081	15477	1	283601	uc001yhr.1	-12453	ENSG00000196273	LINC00523	long intergenic non-protein coding RNA 523
chr15	31479251	31479637	387	*	0.785543	0.0132069	0.156406	Distal Intergenic	15	31293264	31453476	160213	2	4308	uc021sia.1	-25775	ENSG00000134160	TRPM1	transient receptor potential cation channel subfamily M member 1
chr15	31539116	31539827	712	*	0.527257	0.0125388	0.152418	Distal Intergenic	15	31514971	31523050	8080	2	283710	uc021sib.1	-16066	ENSG00000259772	LOC283710	uncharacterized LOC283710
chr15	32999995	33000541	547	*	1.2106	2.28647e-06	0.0011523	Distal Intergenic	15	33010205	33026870	16666	1	26585	uc001zhd.2	-9664	ENSG00000166923	GREM1	gremlin 1, DAN family BMP antagonist
chr15	34873906	34874517	612	*	0.727	0.0271068	0.220659	Distal Intergenic	15	34817484	34828222	10739	2	440270	uc001ziq.3	-45684	ENSG00000215252	GOLGA8B	golgin A8 family member B
chr15	37879110	37879594	485	*	0.683757	0.0400263	0.268312	Distal Intergenic	15	38226827	38259925	33099	1	145942	uc001zjv.1	-347233	ENSG00000166069	TMCO5A	transmembrane and coiled-coil domains 5A
chr15	38940456	38941023	568	*	0.863414	9.21936e-05	0.0102013	Distal Intergenic	15	38988799	38992239	3441	1	400359	uc001zkf.1	-47776	ENSG00000175779	LINC02694	long intergenic non-protein coding RNA 2694
chr15	41467927	41468647	721	*	0.50324	0.0206261	0.195258	Distal Intergenic	15	41474931	41482568	7638	2	161829	uc001znj.3	13921	ENSG00000178997	EXD1	exonuclease 3'-5' domain containing 1
chr15	52833356	52834063	708	*	0.60846	0.00624103	0.107357	Distal Intergenic	15	52659228	52821247	162020	2	4644	uc010uge.1	-12109	ENSG00000197535	MYO5A	myosin VA
chr15	58101871	58102235	365	*	0.760718	0.00723328	0.115573	Distal Intergenic	15	57998901	58009755	10855	1	81488	uc010ugu.2	102970	ENSG00000255529	POLR2M	RNA polymerase II subunit M
chr15	63172745	63173589	845	*	0.845305	0.00184769	0.0567254	Distal Intergenic	15	63116156	63116240	85	1	406965	uc010uid.1	56589	ENSG00000211137	MIR190A	microRNA 190a
chr15	65327043	65327682	640	*	0.967589	0.00453427	0.0925827	Distal Intergenic	15	65293850	65321977	28128	2	123263	uc002aof.4	-5066	ENSG00000103707	MTFMT	mitochondrial methionyl-tRNA formyltransferase
chr15	66137749	66138465	717	*	0.714125	0.000300193	0.0208055	Distal Intergenic	15	66161797	66184329	22533	1	8766	uc002apk.3	-23332	ENSG00000103769	RAB11A	RAB11A, member RAS oncogene family
chr15	67315800	67316656	857	*	0.721361	0.000825417	0.0366649	Distal Intergenic	15	67358195	67487533	129339	1	4088	uc002aqj.3	-41539	ENSG00000166949	SMAD3	SMAD family member 3
chr15	68130617	68131026	410	*	0.634532	0.0227165	0.203812	Distal Intergenic	15	68112042	68126174	14133	1	390598	uc031qsn.1	18575	ENSG00000188779	SKOR1	SKI family transcriptional corepressor 1
chr15	68303901	68304546	646	*	0.772801	0.00526458	0.0989648	Distal Intergenic	15	68346572	68446077	99506	1	8554	uc010ujx.2	-42026	ENSG00000033800	PIAS1	protein inhibitor of activated STAT 1
chr15	69918598	69919241	644	*	1.06154	5.94572e-06	0.00203461	Distal Intergenic	15	69854059	69863779	9721	1	145837	uc002ash.1	64539	ENSG00000245750	DRAIC	downregulated RNA in cancer, inhibitor of cell invasion and migration
chr15	70006376	70007016	641	*	0.559924	0.0199161	0.191645	Distal Intergenic	15	70127573	70135306	7734	1	414926	uc002asj.3	-120557	ENSG00000245750	LINC00593	long intergenic non-protein coding RNA 593
chr15	70641956	70642568	613	*	0.707442	0.00928872	0.130925	Distal Intergenic	15	70340543	70390256	49714	2	7090	uc010bil.1	-251700	ENSG00000140332	TLE3	TLE family member 3, transcriptional corepressor
chr15	70744075	70744895	821	*	0.654598	0.00910161	0.129506	Distal Intergenic	15	70946893	70994620	47728	2	55075	uc002asq.3	249725	ENSG00000137831	UACA	uveal autoantigen with coiled-coil domains and ankyrin repeats
chr15	74784452	74784974	523	*	0.887681	0.0265916	0.218552	Distal Intergenic	15	74753606	74773633	20028	1	440288	uc002ayb.3	30846	ENSG00000247240	UBL7-AS1	UBL7 antisense RNA 1 (head to head)
chr15	76120781	76121456	676	*	0.549078	0.0499447	0.298677	Distal Intergenic	15	76135622	76193388	57767	1	92912	uc002bbg.2	-14166	ENSG00000140367	UBE2Q2	ubiquitin conjugating enzyme E2 Q2
chr15	78122175	78122983	809	*	0.657339	0.0125569	0.152471	Distal Intergenic	15	78206559	78208143	1585	2	645752	uc010umq.1	85160	NA	LOC645752	golgin A6 family member A pseudogene
chr15	81788181	81788820	640	*	0.657785	0.0198627	0.191454	Distal Intergenic	15	81629983	81666418	36436	2	342125	uc002bgp.3	-121763	ENSG00000188869	TMC3	transmembrane channel like 3
chr15	83417677	83418640	964	*	0.523	0.0133882	0.157477	Distal Intergenic	15	83424697	83424823	127	1	677778	uc002bjc.3	-6057	ENSG00000277864	SCARNA15	small Cajal body-specific RNA 15
chr15	88273004	88273544	541	*	1.12698	0.00063096	0.0316829	Distal Intergenic	15	88120160	88122917	2758	1	145978	uc002bmc.1	152844	ENSG00000259527	LINC00052	long intergenic non-protein coding RNA 52
chr15	89199369	89200189	821	*	1.0229	3.39264e-05	0.00538895	Distal Intergenic	15	89182277	89198879	16603	1	3669	uc010upn.1	17092	ENSG00000172183	ISG20	interferon stimulated exonuclease gene 20
chr15	90715162	90715598	437	*	0.950003	0.000165361	0.0145207	Distal Intergenic	15	90728152	90772892	44741	1	10509	uc002boy.3	-12554	ENSG00000185033	SEMA4B	semaphorin 4B
chr15	90918487	90919140	654	*	0.573973	0.0489335	0.29595	Distal Intergenic	15	90931473	91045475	114003	1	8826	uc002bpl.1	-12333	ENSG00000140575	IQGAP1	IQ motif containing GTPase activating protein 1
chr15	91927486	91928290	805	*	0.657352	0.0245716	0.210501	Distal Intergenic	15	91643182	91844539	201358	1	9899	uc010uqv.2	284304	ENSG00000185518	SV2B	synaptic vesicle glycoprotein 2B
chr15	92176120	92176650	531	*	0.672289	0.0182898	0.18398	Distal Intergenic	15	92396938	92709137	312200	1	28232	uc002bqx.2	-220288	ENSG00000176463	SLCO3A1	solute carrier organic anion transporter family member 3A1
chr15	99093685	99094468	784	*	0.856309	7.55483e-05	0.00891381	Distal Intergenic	15	98980391	99057611	77221	2	283777	uc002buk.1	-36074	ENSG00000283597	FAM169B	protein FAM169B
chr15	99155765	99156694	930	*	0.529811	0.00439386	0.0909295	Distal Intergenic	15	99192761	99465671	272911	1	3480	uc010urq.2	-36067	ENSG00000140443	IGF1R	insulin like growth factor 1 receptor
chr15	99559076	99559997	922	*	0.540513	0.027205	0.221072	Distal Intergenic	15	99511459	99551024	39566	2	145814	uc002bun.3	-8052	ENSG00000183571	PGPEP1L	pyroglutamyl-peptidase I like
chr15	100049596	100050013	418	*	0.53234	0.0110414	0.142638	Distal Intergenic	15	100106133	100256629	150497	1	4205	uc002bve.3	-56120	ENSG00000068305	MEF2A	myocyte enhancer factor 2A
chr16	2842590	2843289	700	*	0.700794	0.001099	0.042545	Distal Intergenic	16	2848486	2855133	6648	1	360226	uc010uwi.2	-5197	ENSG00000215148	PRSS41	serine protease 41
chr16	27202724	27203246	523	*	0.731487	0.00521881	0.0987175	Distal Intergenic	16	27214807	27223036	8230	1	79831	uc010bxv.2	-11561	ENSG00000155666	KDM8	lysine demethylase 8
chr16	31264021	31264555	535	*	0.724308	0.0099453	0.135362	Distal Intergenic	16	31271288	31344213	72926	1	3684	uc002ebq.3	-6733	ENSG00000169896	ITGAM	integrin subunit alpha M
chr16	46682330	46682830	501	*	0.5899	0.0451883	0.285444	Distal Intergenic	16	46614468	46655311	40844	2	79801	uc002eec.4	-27019	ENSG00000171241	SHCBP1	SHC binding and spindle associated 1
chr16	48657822	48658431	610	*	0.612704	0.0100885	0.136672	Distal Intergenic	16	48572637	48644120	71484	2	9683	uc002efp.3	-13702	ENSG00000102921	N4BP1	NEDD4 binding protein 1
chr16	50690558	50690960	403	*	0.502412	0.0461535	0.28865	Distal Intergenic	16	50700211	50715264	15054	2	124460	uc002egi.3	24304	ENSG00000167208	SNX20	sorting nexin 20
chr16	53553019	53553574	556	*	0.632616	0.0161136	0.172247	Distal Intergenic	16	53528692	53537170	8479	2	64400	uc010vgx.2	-15849	ENSG00000166971	AKTIP	AKT interacting protein
chr16	66262442	66262920	479	*	0.832421	0.00505836	0.097164	Distal Intergenic	16	66400525	66438689	38165	1	1003	uc002eom.4	-137605	ENSG00000179776	CDH5	cadherin 5
chr16	66750177	66751064	888	*	0.529017	0.0383375	0.262568	Distal Intergenic	16	66648653	66730610	81958	2	146223	uc002eqa.3	-19567	ENSG00000183723	CMTM4	CKLF like MARVEL transmembrane domain containing 4
chr16	68046363	68047281	919	*	0.964802	9.44942e-05	0.0103157	Distal Intergenic	16	68056847	68113226	56380	1	54920	uc002evi.4	-9566	ENSG00000167264	DUS2	dihydrouridine synthase 2
chr16	69545084	69545948	865	*	0.573435	0.0223123	0.202156	Distal Intergenic	16	69599711	69599771	61	2	100302119	uc021tkh.1	53823	ENSG00000223109	MIR1538	microRNA 1538
chr16	70483807	70484529	723	*	0.786607	0.00140821	0.0486231	Distal Intergenic	16	70488498	70501374	12877	1	197258	uc010vmb.1	-3969	ENSG00000157353	FCSK	fucose kinase
chr16	70838114	70838743	630	*	0.928249	0.005831	0.103771	Distal Intergenic	16	70721342	70835061	113720	2	55697	uc010cfw.3	-3053	ENSG00000103043	VAC14	VAC14 component of PIKFYVE complex
chr16	71598144	71598628	485	*	0.808386	0.0215548	0.199721	Distal Intergenic	16	71600754	71610998	10245	2	6898	uc002fap.2	12370	ENSG00000198650	TAT	tyrosine aminotransferase
chr16	81327443	81328324	882	*	0.599625	0.0148996	0.16574	Distal Intergenic	16	81348571	81413803	65233	1	8139	uc002fgo.3	-20247	ENSG00000261609	GAN	gigaxonin
chr16	82429696	82430251	556	*	1.2786	0.00294472	0.0737989	Distal Intergenic	16	82181767	82203829	22063	2	10200	uc002fgw.3	-225867	ENSG00000135698	MPHOSPH6	M-phase phosphoprotein 6
chr16	84560794	84561430	637	*	0.509048	0.00298785	0.0742696	Distal Intergenic	16	84509966	84538288	28323	2	57707	uc010vod.2	-22506	ENSG00000140950	MEAK7	MTOR associated protein, eak-7 homolog
chr16	86786613	86787519	907	*	1.00672	0.00145629	0.0495587	Distal Intergenic	16	86612115	86615304	3190	1	2300	uc002fjr.3	174498	ENSG00000176678	FOXL1	forkhead box L1
chr17	56044	56824	781	*	0.680132	0.00261026	0.0688298	Distal Intergenic	17	6011	31420	25410	2	8447	uc010vpx.1	-24624	ENSG00000272636	DOC2B	double C2 domain beta
chr17	3019730	3020560	831	*	0.736859	0.0127129	0.15324	Distal Intergenic	17	3029904	3030845	942	2	8390	uc002fvc.1	10285	ENSG00000183024	OR1G1	olfactory receptor family 1 subfamily G member 1
chr17	6875088	6875536	449	*	0.647965	0.0115569	0.146005	Distal Intergenic	17	6899384	6914055	14672	1	239	uc002gdx.4	-23848	ENSG00000108839	ALOX12	arachidonate 12-lipoxygenase, 12S type
chr17	8323166	8323725	560	*	0.579299	0.0135697	0.158469	Distal Intergenic	17	8339170	8371495	32326	1	81565	uc002gli.4	-15445	ENSG00000166579	NDEL1	nudE neurodevelopment protein 1 like 1
chr17	10194898	10195674	777	*	0.617749	0.020528	0.194795	Distal Intergenic	17	10223343	10227581	4239	2	8735	uc010vve.1	31907	ENSG00000006788	MYH13	myosin heavy chain 13
chr17	14641406	14642245	840	*	0.577888	0.0221878	0.201698	Distal Intergenic	17	14934292	14935274	983	1	94150	uc021tqj.1	-292047	ENSG00000259944	CDRT7	CMT1A duplicated region transcript 7
chr17	15774840	15775341	502	*	0.650317	0.0352154	0.251151	Distal Intergenic	17	15848231	15879210	30980	1	136	uc002gpd.1	-72890	ENSG00000170425	ADORA2B	adenosine A2b receptor
chr17	25544616	25545339	724	*	0.838312	0.00162098	0.0525501	Distal Intergenic	17	25620936	25621022	87	2	100616277	uc021ttf.1	75683	ENSG00000263583	MIR4522	microRNA 4522
chr17	30000119	30000585	467	*	0.949967	0.00376999	0.0831764	Distal Intergenic	17	29902430	29902540	111	1	100126356	uc021tus.1	97689	ENSG00000283978	MIR365B	microRNA 365b
chr17	30164741	30165273	533	*	0.758642	0.016614	0.175273	Distal Intergenic	17	30178884	30186326	7443	2	55352	uc002hgp.3	21053	ENSG00000172301	COPRS	coordinator of PRMT5 and differentiation stimulator
chr17	32727501	32728050	550	*	0.691245	0.0104414	0.139444	Distal Intergenic	17	32687399	32690252	2854	2	6346	uc002hid.1	-37249	ENSG00000108702	CCL1	C-C motif chemokine ligand 1
chr17	33094083	33094529	447	*	0.679944	0.0247607	0.211322	Distal Intergenic	17	32907768	32966337	58570	1	124842	uc002hif.3	186315	ENSG00000181291	TMEM132E	transmembrane protein 132E
chr17	33632002	33632762	761	*	0.605387	0.0331545	0.243492	Distal Intergenic	17	33570086	33594761	24676	1	162394	uc010wcg.2	61916	ENSG00000166750	SLFN5	schlafen family member 5
chr17	33673843	33674430	588	*	0.702164	0.00575635	0.103305	Distal Intergenic	17	33677329	33700720	23392	2	91607	uc002hjg.4	26290	ENSG00000172716	SLFN11	schlafen family member 11
chr17	33868838	33869681	844	*	0.60392	0.0230613	0.205139	Distal Intergenic	17	33801942	33864715	62774	2	100506736	uc002hjn.3	-4123	ENSG00000205045	SLFN12L	schlafen family member 12 like
chr17	36437283	36437780	498	*	0.859733	0.0031529	0.0765289	Distal Intergenic	17	36452989	36479101	26113	1	84311	uc002hpy.3	-15209	ENSG00000278845	MRPL45	mitochondrial ribosomal protein L45
chr17	38359767	38360470	704	*	0.621959	0.00270196	0.0700589	Distal Intergenic	17	38344790	38351906	7117	1	51195	uc010wfd.1	14977	ENSG00000108352	RAPGEFL1	Rap guanine nucleotide exchange factor like 1
chr17	39656086	39656679	594	*	0.606666	0.0271274	0.220762	Distal Intergenic	17	39658626	39661603	2978	2	3860	uc021txk.1	4924	ENSG00000171401	KRT13	keratin 13
chr17	42417509	42418128	620	*	0.58145	0.0178012	0.181235	Distal Intergenic	17	42422491	42430470	7980	1	2896	uc002igp.1	-4363	ENSG00000030582	GRN	granulin precursor
chr17	43073485	43074342	858	*	0.66387	0.00641978	0.108972	Distal Intergenic	17	43037061	43045644	8584	2	10882	uc002ihv.3	-27841	ENSG00000131094	C1QL1	complement C1q like 1
chr17	45584845	45585449	605	*	1.40997	1.32671e-05	0.00334025	Distal Intergenic	17	45532474	45569986	37513	2	653479	uc002ilq.3	-14859	NA	MRPL45P2	mitochondrial ribosomal protein L45 pseudogene 2
chr17	47449489	47450162	674	*	0.55788	0.016171	0.172628	Distal Intergenic	17	47366568	47439835	73268	2	22834	uc002iow.3	-9654	ENSG00000198740	ZNF652	zinc finger protein 652
chr17	53949731	53950235	505	*	0.924561	0.00278712	0.0713658	Distal Intergenic	17	53828466	53854748	26283	1	58488	uc010dch.3	121265	ENSG00000141179	PCTP	phosphatidylcholine transfer protein
chr17	58637164	58637895	732	*	0.612446	0.00965438	0.133278	Distal Intergenic	17	58520520	58603580	83061	2	10513	uc010ddl.1	-33584	ENSG00000062725	APPBP2	amyloid beta precursor protein binding protein 2
chr17	61073402	61073890	489	*	0.514265	0.0179113	0.181789	Distal Intergenic	17	61086898	61505067	418170	1	26115	uc002jal.4	-13008	ENSG00000170921	TANC2	tetratricopeptide repeat, ankyrin repeat and coiled-coil containing 2
chr17	62836682	62837133	452	*	0.700541	0.0370547	0.258353	Distal Intergenic	17	62796118	62833302	37185	2	440456	uc010wqe.2	-3380	NA	PLEKHM1P1	pleckstrin homology and RUN domain containing M1 pseudogene 1
chr17	64197690	64198339	650	*	0.500774	0.0247255	0.211255	Distal Intergenic	17	63631658	64188212	556555	2	201134	uc002jfm.3	-9478	ENSG00000154240	CEP112	centrosomal protein 112
chr17	66770528	66771289	762	*	0.816544	0.000250132	0.0187891	Distal Intergenic	17	66531257	66597095	65839	2	54757	uc010wqp.2	-173433	ENSG00000108950	FAM20A	FAM20A golgi associated secretory pathway pseudokinase
chr17	68160114	68161012	899	*	0.559592	0.0257915	0.215556	Distal Intergenic	17	68164814	68176183	11370	1	3759	uc010dfg.3	-3802	ENSG00000123700	KCNJ2	potassium inwardly rectifying channel subfamily J member 2
chr17	71178829	71179366	538	*	0.543213	0.0387387	0.263707	Distal Intergenic	17	71189173	71204643	15471	1	9382	uc002jjf.1	-9807	ENSG00000166685	COG1	component of oligomeric golgi complex 1
chr17	71687939	71688418	480	*	1.09142	0.000109755	0.0112674	Distal Intergenic	17	71330523	71640227	309705	2	54549	uc010dfm.3	-47712	ENSG00000069188	SDK2	sidekick cell adhesion molecule 2
chr17	71851980	71852449	470	*	0.673794	0.00666242	0.110998	Distal Intergenic	17	71745409	71824676	79268	2	283982	uc010dfo.2	-27304	NA	LINC00469	long intergenic non-protein coding RNA 469
chr17	72634886	72635486	601	*	0.562878	0.0346626	0.248799	Distal Intergenic	17	72606022	72619897	13876	2	342510	uc002jlb.2	-14989	ENSG00000186407	CD300E	CD300e molecule
chr18	2637554	2638114	561	*	0.597712	0.0210792	0.197223	Distal Intergenic	18	2652169	2655394	3226	2	645158	uc021ugl.1	17280	ENSG00000266405	CBX3P2	chromobox 3 pseudogene 2
chr18	3493798	3494463	666	*	0.538045	0.0215439	0.199702	Distal Intergenic	18	3455412	3458406	2995	1	7050	uc002kmc.3	38386	ENSG00000177426	TGIF1	TGFB induced factor homeobox 1
chr18	5316164	5316998	835	*	0.527108	0.0251444	0.2131	Distal Intergenic	18	5289018	5297052	8035	2	7541	uc021ugn.1	-19112	ENSG00000198081	ZBTB14	zinc finger and BTB domain containing 14
chr18	7173360	7174323	964	*	0.99748	0.000144194	0.0133448	Distal Intergenic	18	6941743	7117813	176071	2	284217	uc010wzj.2	-55547	ENSG00000101680	LAMA1	laminin subunit alpha 1
chr18	9426664	9427268	605	*	0.716652	0.00430554	0.0896964	Distal Intergenic	18	9475007	9538106	63100	1	10928	uc002kob.3	-47739	ENSG00000017797	RALBP1	ralA binding protein 1
chr18	9637276	9637789	514	*	0.637184	0.0352262	0.251197	Distal Intergenic	18	9546789	9614605	67817	2	9989	uc002kof.3	-22671	ENSG00000154845	PPP4R1	protein phosphatase 4 regulatory subunit 1
chr18	9685711	9686701	991	*	0.607787	0.00526263	0.0989648	Distal Intergenic	18	9708228	9862553	154326	1	11031	uc002kog.2	-21527	ENSG00000168461	RAB31	RAB31, member RAS oncogene family
chr18	9982956	9983259	304	*	0.826274	0.0180757	0.182522	Distal Intergenic	18	9913955	9960018	46064	1	9218	uc002kok.3	69001	ENSG00000101558	VAPA	VAMP associated protein A
chr18	10557110	10557758	649	*	0.603634	0.00812473	0.122893	Distal Intergenic	18	10539121	10552766	13646	1	8774	uc002kop.3	17989	ENSG00000134265	NAPG	NSF attachment protein gamma
chr18	10626349	10627262	914	*	1.00184	4.89996e-05	0.00673372	Distal Intergenic	18	10670244	10697878	27635	2	63895	uc002koq.3	70616	ENSG00000154864	PIEZO2	piezo type mechanosensitive ion channel component 2
chr18	13195559	13196026	468	*	0.659726	0.0309414	0.235898	Distal Intergenic	18	13218729	13652753	434025	1	753	uc002ksb.3	-22703	ENSG00000168675	LDLRAD4	low density lipoprotein receptor class A domain containing 4
chr18	29279354	29279818	465	*	0.555836	0.0310136	0.235936	Distal Intergenic	18	29202209	29264686	62478	2	9331	uc010dmb.3	-14668	ENSG00000118276	B4GALT6	beta-1,4-galactosyltransferase 6
chr18	33082007	33082546	540	*	0.59062	0.0370739	0.258391	Distal Intergenic	18	33048291	33077955	29665	2	125476	uc010dmt.3	-4052	ENSG00000153391	INO80C	INO80 complex subunit C
chr18	33655868	33656583	716	*	0.612636	0.0360257	0.254378	Distal Intergenic	18	33605560	33647373	41814	2	55197	uc010dmx.3	-8495	ENSG00000141425	RPRD1A	regulation of nuclear pre-mRNA domain containing 1A
chr18	43561412	43561957	546	*	0.627872	0.00377351	0.0831764	Distal Intergenic	18	43487830	43547305	59476	2	57724	uc002lbo.1	-14107	ENSG00000152223	EPG5	ectopic P-granules autophagy protein 5 homolog
chr18	46424101	46424896	796	*	0.536951	0.0185669	0.185321	Distal Intergenic	18	46446223	46469177	22955	2	4092	uc002ldf.3	44281	ENSG00000101665	SMAD7	SMAD family member 7
chr18	47040905	47041394	490	*	0.593938	0.0313538	0.237093	Distal Intergenic	18	47014851	47018935	4085	2	6139	uc021ujz.1	-21970	ENSG00000265681	RPL17	ribosomal protein L17
chr18	48690381	48691174	794	*	0.534585	0.0236109	0.206678	Distal Intergenic	18	48700920	48724051	23132	2	51320	uc002lfc.4	32877	ENSG00000176624	MEX3C	mex-3 RNA binding family member C
chr18	54126331	54127065	735	*	0.758809	0.000379569	0.0236159	Distal Intergenic	18	54275510	54305736	30227	2	9352	uc002lgj.1	178671	ENSG00000091164	TXNL1	thioredoxin like 1
chr18	55588795	55589324	530	*	0.938499	7.55735e-05	0.00891381	Distal Intergenic	18	55313659	55470327	156669	2	5205	uc002lgw.3	-118468	ENSG00000081923	ATP8B1	ATPase phospholipid transporting 8B1
chr18	61102862	61103725	864	*	0.82016	0.00231585	0.0640044	Distal Intergenic	18	61064267	61089752	25486	2	9525	uc010dpz.1	-13110	ENSG00000119541	VPS4B	vacuolar protein sorting 4 homolog B
chr18	61604121	61604932	812	*	0.514758	0.0386968	0.263635	Distal Intergenic	18	61616588	61627645	11058	1	284293	uc010dqj.3	-11656	ENSG00000221887	HMSD	histocompatibility minor serpin domain containing
chr18	72815784	72816549	766	*	0.791812	0.0238624	0.207362	Distal Intergenic	18	72909278	72917468	8191	2	284273	uc010dqv.3	100919	ENSG00000180011	ZADH2	zinc binding alcohol dehydrogenase domain containing 2
chr18	74219227	74220172	946	*	0.621077	0.00150691	0.0502027	Distal Intergenic	18	74207477	74210045	2569	1	400658	uc031rir.1	11750	ENSG00000275763	ZNF516-DT	ZNF516 divergent transcript
chr18	74304972	74305563	592	*	1.07492	6.18363e-07	0.000482811	Distal Intergenic	18	74240612	74271784	31173	1	284276	uc002lmg.3	64360	ENSG00000266256	LINC00908	long intergenic non-protein coding RNA 908
chr18	74866509	74866891	383	*	0.508775	0.0346696	0.248799	Distal Intergenic	18	74724739	74844774	120036	2	4155	uc002lmr.3	-21735	ENSG00000197971	MBP	myelin basic protein
chr18	77337781	77338182	402	*	0.688489	0.0136602	0.159123	Distal Intergenic	18	77287119	77289323	2205	1	4772	uc010drc.3	50662	ENSG00000131196	NFATC1	nuclear factor of activated T cells 1
chr19	12097348	12098244	897	*	0.934193	0.000134394	0.0128602	Distal Intergenic	19	12075869	12091198	15330	1	284390	uc010xmg.2	21479	ENSG00000197054	ZNF763	zinc finger protein 763
chr19	12238736	12239495	760	*	0.541812	0.0241739	0.208902	Distal Intergenic	19	12242168	12248544	6377	2	7568	uc002mte.2	9049	ENSG00000132010	ZNF20	zinc finger protein 20
chr19	14617798	14618650	853	*	0.735661	0.000104724	0.0109559	Distal Intergenic	19	14625582	14629201	3620	2	3337	uc002myz.1	10551	ENSG00000132002	DNAJB1	DnaJ heat shock protein family (Hsp40) member B1
chr19	14898594	14899276	683	*	0.55153	0.0230399	0.205088	Distal Intergenic	19	14843509	14889353	45845	2	30817	uc002mzp.2	-9241	ENSG00000127507	ADGRE2	adhesion G protein-coupled receptor E2
chr19	15010353	15010727	375	*	0.508069	0.042319	0.276097	Distal Intergenic	19	14991238	14992167	930	2	26333	uc010xob.2	-18186	ENSG00000185385	OR7A17	olfactory receptor family 7 subfamily A member 17
chr19	15259977	15260498	522	*	0.691714	0.0264241	0.217886	Distal Intergenic	19	15225785	15236577	10793	2	10994	uc002nam.3	-23400	ENSG00000105135	ILVBL	ilvB acetolactate synthase like
chr19	17709331	17710116	786	*	0.681557	0.000215579	0.0170119	Distal Intergenic	19	17679318	17691714	12397	1	79709	uc010eax.1	30013	ENSG00000130309	COLGALT1	collagen beta(1-O)galactosyltransferase 1
chr19	32821041	32821516	476	*	0.739424	0.0141061	0.16121	Distal Intergenic	19	32836514	32850707	14194	1	22847	uc002ntc.2	-14998	ENSG00000168813	ZNF507	zinc finger protein 507
chr19	34626082	34627027	946	*	0.664011	0.00240611	0.0654813	Distal Intergenic	19	34663352	34720420	57069	1	26065	uc002nva.4	-36325	ENSG00000257103	LSM14A	LSM14A mRNA processing body assembly factor
chr19	35699080	35699951	872	*	0.77626	0.00135707	0.0477295	Distal Intergenic	19	35715704	35719628	3925	2	148109	uc002nyk.1	19677	ENSG00000177558	FAM187B	family with sequence similarity 187 member B
chr19	42290095	42290938	844	*	0.522249	0.017889	0.181629	Distal Intergenic	19	42300522	42315591	15070	1	1084	uc002orn.2	-9584	ENSG00000170956	CEACAM3	CEA cell adhesion molecule 3
chr19	43832120	43832799	680	*	0.692064	0.0477664	0.292993	Distal Intergenic	19	43853208	43853700	493	1	23574	uc010xwn.1	-20409	NA	PRG1	p53-responsive gene 1
chr19	43931664	43932473	810	*	0.853056	0.00522292	0.098751	Distal Intergenic	19	43919035	43922767	3733	1	83639	uc010xwo.2	12629	ENSG00000131126	TEX101	testis expressed 101
chr19	47892618	47893135	518	*	0.595584	0.0392759	0.265816	Distal Intergenic	19	47880208	47885961	5754	1	9704	uc010xyo.1	12410	ENSG00000134815	DHX34	DExH-box helicase 34
chr19	51708651	51709020	370	*	0.738608	0.0101974	0.13761	Distal Intergenic	19	51728335	51742993	14659	1	945	uc010eos.1	-19315	ENSG00000105383	CD33	CD33 molecule
chr19	51776255	51776821	567	*	0.767117	0.047996	0.293756	Distal Intergenic	19	51767137	51772582	5446	1	284369	uc010ycw.1	9118	ENSG00000179213	SIGLECL1	SIGLEC family like 1
chr19	52239984	52240463	480	*	0.857063	0.00297844	0.0742696	Distal Intergenic	19	52216365	52227221	10857	2	3036	uc002pxp.1	-12763	ENSG00000105509	HAS1	hyaluronan synthase 1
chr19	52258741	52259196	456	*	0.852875	0.000769469	0.035195	Distal Intergenic	19	52249023	52255150	6128	2	2357	uc021uyn.1	-3591	ENSG00000171051	FPR1	formyl peptide receptor 1
chr19	54830529	54830939	411	*	0.917206	0.0069966	0.113454	Distal Intergenic	19	54822435	54824409	1975	2	353514	uc002qfh.1	-6120	ENSG00000187116	LILRA5	leukocyte immunoglobulin like receptor A5
chr19	54900593	54901196	604	*	0.993461	0.000526814	0.0283107	Distal Intergenic	19	54865235	54882165	16931	2	3903	uc010yex.2	-18428	ENSG00000167613	LAIR1	leukocyte associated immunoglobulin like receptor 1
chr19	55411686	55412624	939	*	0.579853	0.010682	0.140858	Distal Intergenic	19	55417508	55424439	6932	1	9437	uc002qib.2	-4884	ENSG00000189430	NCR1	natural cytotoxicity triggering receptor 1
chr19	59039608	59040317	710	*	0.506791	0.0337773	0.245099	Distal Intergenic	19	59024897	59031188	6292	2	84878	uc002qtf.3	-8420	ENSG00000119574	ZBTB45	zinc finger and BTB domain containing 45
chr20	1067942	1068331	390	*	0.839879	0.00796538	0.121879	Distal Intergenic	20	1093906	1147970	54065	1	9491	uc010zpo.2	-25575	ENSG00000125818	PSMF1	proteasome inhibitor subunit 1
chr20	1453284	1453867	584	*	0.668993	0.0232047	0.205632	Distal Intergenic	20	1422807	1448337	25531	2	55968	uc031rsc.1	-4947	ENSG00000088833	NSFL1C	NSFL1 cofactor
chr20	1604819	1605278	460	*	0.69106	0.00889519	0.127849	Distal Intergenic	20	1577986	1600689	22704	2	10326	uc002wfl.4	-4130	ENSG00000101307	SIRPB1	signal regulatory protein beta 1
chr20	1738089	1738632	544	*	0.83661	0.00348761	0.080363	Distal Intergenic	20	1754011	1760392	6382	2	100289473	uc021vzr.1	21760	ENSG00000232528	LOC100289473	cytoskeleton associated protein 2-like pseudogene
chr20	2236830	2237360	531	*	0.545417	0.0217632	0.2003	Distal Intergenic	20	2276613	2321725	45113	1	7053	uc002wfx.4	-39253	ENSG00000125780	TGM3	transglutaminase 3
chr20	4573634	4574117	484	*	0.741299	0.0146456	0.164284	Distal Intergenic	20	4666797	4682233	15437	1	5621	uc002wkt.1	-92680	ENSG00000171867	PRNP	prion protein
chr20	5011565	5012174	610	*	0.541586	0.00831903	0.124426	Distal Intergenic	20	4850234	4990939	140706	2	9962	uc002wli.3	-20626	ENSG00000089057	SLC23A2	solute carrier family 23 member 2
chr20	5704943	5705489	547	*	0.750424	0.0141654	0.161446	Distal Intergenic	20	5731043	5844559	113517	1	149840	uc002wmf.3	-25554	ENSG00000171984	SHLD1	shieldin complex subunit 1
chr20	5976657	5977232	576	*	1.08678	6.88657e-06	0.00217805	Distal Intergenic	20	5986739	6020697	33959	1	54675	uc002wmn.4	-9507	ENSG00000088766	CRLS1	cardiolipin synthase 1
chr20	6764227	6764797	571	*	1.0995	8.47226e-06	0.00241902	Distal Intergenic	20	6748745	6760910	12166	1	650	uc002wmu.1	15482	ENSG00000125845	BMP2	bone morphogenetic protein 2
chr20	13807389	13807789	401	*	0.933842	0.000902391	0.0380418	Distal Intergenic	20	13765672	13799067	33396	1	79133	uc002woo.3	41717	ENSG00000101247	NDUFAF5	NADH:ubiquinone oxidoreductase complex assembly factor 5
chr20	20721913	20722566	654	*	0.543029	0.00711936	0.114629	Distal Intergenic	20	20370272	20693266	322995	2	57186	uc010zsg.2	-28647	ENSG00000188559	RALGAPA2	Ral GTPase activating protein catalytic subunit alpha 2
chr20	22681891	22682407	517	*	0.618307	0.0233449	0.205893	Distal Intergenic	20	22561642	22566101	4460	2	3170	uc002wsn.3	-115790	ENSG00000125798	FOXA2	forkhead box A2
chr20	23094981	23095756	776	*	0.642114	0.0193006	0.1889	Distal Intergenic	20	23105705	23113273	7569	2	200261	uc021wbi.1	17517	ENSG00000233746	LINC00656	long intergenic non-protein coding RNA 656
chr20	30623201	30624025	825	*	0.643387	0.00105519	0.0416044	Distal Intergenic	20	30610178	30619984	9807	1	140706	uc002wxg.2	13023	ENSG00000101331	CCM2L	CCM2 like scaffold protein
chr20	30836822	30837592	771	*	0.573474	0.0493794	0.29708	Distal Intergenic	20	30865454	30898950	33497	1	9371	uc010ztv.2	-27862	ENSG00000101350	KIF3B	kinesin family member 3B
chr20	32312358	32313025	668	*	0.701513	0.0278156	0.223541	Distal Intergenic	20	32290550	32308136	17587	2	11264	uc010zuh.2	-4222	ENSG00000101417	PXMP4	peroxisomal membrane protein 4
chr20	35585908	35586351	444	*	0.507379	0.0354295	0.251997	Distal Intergenic	20	35520227	35580246	60020	2	25939	uc002xgh.2	-5662	ENSG00000101347	SAMHD1	SAM and HD domain containing deoxynucleoside triphosphate triphosphohydrolase 1
chr20	36166453	36167128	676	*	0.656007	0.00694023	0.113192	Distal Intergenic	20	36145819	36156333	10515	2	10904	uc002xhc.3	-10120	ENSG00000166619	BLCAP	BLCAP apoptosis inducing factor
chr20	36923138	36923942	805	*	0.865437	0.000232961	0.0179466	Distal Intergenic	20	36932552	36965905	33354	1	671	uc002xib.2	-8610	ENSG00000101425	BPI	bactericidal permeability increasing protein
chr20	42361764	42362474	711	*	0.678984	0.00315435	0.0765289	Distal Intergenic	20	42354801	42355642	842	2	149699	uc002xld.3	-6122	ENSG00000124196	GTSF1L	gametocyte specific factor 1 like
chr20	43807532	43808198	667	*	0.72055	0.00575359	0.103305	Distal Intergenic	20	43803540	43805185	1646	1	5266	uc002xng.3	3992	ENSG00000124102	PI3	peptidase inhibitor 3
chr20	43858055	43858640	586	*	0.82062	0.00335171	0.078644	Distal Intergenic	20	43850010	43853099	3090	1	6407	uc002xnl.3	8045	ENSG00000124157	SEMG2	semenogelin 2
chr20	46044367	46044765	399	*	0.893944	0.000491744	0.027315	Distal Intergenic	20	45926888	45985474	58587	2	23613	uc002xth.3	-58893	ENSG00000101040	ZMYND8	zinc finger MYND-type containing 8
chr20	46067387	46068005	619	*	0.898303	0.000113721	0.0115108	Distal Intergenic	20	46130601	46285621	155021	1	8202	uc002xtk.3	-62596	ENSG00000124151	NCOA3	nuclear receptor coactivator 3
chr20	48980458	48981122	665	*	0.647991	0.00269219	0.0699363	Distal Intergenic	20	48909257	48931456	22200	1	284751	uc002xvk.2	71201	ENSG00000203999	LINC01270	long intergenic non-protein coding RNA 1270
chr20	49327547	49328099	553	*	0.514318	0.0147307	0.164806	Distal Intergenic	20	49202647	49307916	105270	2	140876	uc010zyt.2	-19631	ENSG00000042062	RIPOR3	RIPOR family member 3
chr20	52466093	52466689	597	*	0.551984	0.0252457	0.213537	Distal Intergenic	20	52491040	52492248	1209	2	391257	uc010gik.4	25559	NA	SUMO1P1	SUMO1 pseudogene 1
chr20	52768828	52769373	546	*	0.747323	0.00621976	0.107283	Distal Intergenic	20	52769988	52788492	18505	2	1591	uc002xwu.1	19119	ENSG00000019186	CYP24A1	cytochrome P450 family 24 subfamily A member 1
chr20	57679118	57680117	1000	*	0.575056	0.0272591	0.221245	Distal Intergenic	20	57608200	57617901	9702	2	51012	uc010zzv.2	-61217	ENSG00000101166	PRELID3B	PRELI domain containing 3B
chr21	15637876	15638324	449	*	0.862417	0.00702371	0.113687	Distal Intergenic	21	15646120	15663706	17587	1	150000	uc002yjq.3	-7796	ENSG00000243064	ABCC13	ATP binding cassette subfamily C member 13 (pseudogene)
chr21	16056108	16056854	747	*	1.11761	2.02409e-05	0.0041405	Distal Intergenic	21	15964484	16015428	50945	2	388813	uc031rux.1	-40680	ENSG00000155307	LOC388813	uncharacterized protein ENSP00000383407-like
chr21	16579558	16579917	360	*	0.612719	0.0341862	0.24686	Distal Intergenic	21	16333556	16438231	104676	2	8204	uc031ruz.1	-141327	ENSG00000180530	NRIP1	nuclear receptor interacting protein 1
chr21	27007520	27008151	632	*	0.590456	0.0419286	0.274936	Distal Intergenic	21	27011594	27084694	73101	1	58494	uc011ace.2	-3443	ENSG00000154721	JAM2	junctional adhesion molecule 2
chr21	34216888	34217459	572	*	0.682004	0.0013515	0.0477295	Distal Intergenic	21	34162984	34186053	23070	2	56245	uc011adu.2	-30835	ENSG00000205929	C21orf62	chromosome 21 open reading frame 62
chr21	34471861	34472305	445	*	0.538668	0.0316853	0.238267	Distal Intergenic	21	34442450	34444728	2279	1	116448	uc002yqz.3	29411	ENSG00000184221	OLIG1	oligodendrocyte transcription factor 1
chr21	34583818	34584426	609	*	0.644555	0.0207024	0.195648	Distal Intergenic	21	34602231	34635062	32832	1	3455	uc002yrb.3	-17805	ENSG00000159110	IFNAR2	interferon alpha and beta receptor subunit 2
chr21	35430298	35430846	549	*	0.728167	0.00210913	0.0607702	Distal Intergenic	21	35445823	35515334	69512	1	64968	uc002ytp.2	-14977	ENSG00000243927	MRPS6	mitochondrial ribosomal protein S6
chr21	35581230	35581593	364	*	0.718406	0.0277585	0.223306	Distal Intergenic	21	35552978	35562220	9243	1	114036	uc002yts.2	28252	ENSG00000227456	LINC00310	long intergenic non-protein coding RNA 310
chr21	38431444	38431840	397	*	0.701386	0.0230295	0.205088	Distal Intergenic	21	38437664	38445103	7440	2	51227	uc002yvw.1	13263	ENSG00000185808	PIGP	phosphatidylinositol glycan anchor biosynthesis class P
chr21	40506654	40507288	635	*	0.639821	0.0126074	0.152557	Distal Intergenic	21	40547372	40555440	8069	2	8624	uc002yxi.4	48152	ENSG00000183527	PSMG1	proteasome assembly chaperone 1
chr21	42931959	42932385	427	*	0.721794	0.0491078	0.296517	Distal Intergenic	21	42839661	42903043	63383	2	7113	uc010gos.1	-28916	ENSG00000184012	TMPRSS2	transmembrane serine protease 2
chr21	43084977	43085646	670	*	0.533781	0.0237214	0.207064	Distal Intergenic	21	43099462	43117496	18035	1	54090	uc011aes.1	-13816	NA	LINC00111	long intergenic non-protein coding RNA 111
chr21	43154547	43155157	611	*	0.788	0.00189596	0.0572815	Distal Intergenic	21	43136596	43137742	1147	1	54089	uc002yzm.3	17951	ENSG00000232401	LINC00112	long intergenic non-protein coding RNA 112
chr22	20059785	20060243	459	*	0.516598	0.0419886	0.275135	Distal Intergenic	22	20067755	20099400	31646	1	54487	uc002zri.3	-7512	ENSG00000128191	DGCR8	DGCR8 microprocessor complex subunit
chr22	25801930	25802664	735	*	0.601352	0.0320272	0.239312	Distal Intergenic	22	25747619	25777544	29926	2	91355	uc010guw.1	-24386	ENSG00000100068	LRP5L	LDL receptor related protein 5 like
chr22	36081747	36082617	871	*	0.562622	0.0141732	0.16147	Distal Intergenic	22	36113919	36125529	11611	1	80831	uc003aof.3	-31302	ENSG00000128313	APOL5	apolipoprotein L5
chr22	39739760	39740469	710	*	0.592987	0.0287195	0.226536	Distal Intergenic	22	39745954	39827887	81934	1	10454	uc003axr.3	-5485	ENSG00000100324	TAB1	TGF-beta activated kinase 1 (MAP3K7) binding protein 1
chr22	45641672	45642304	633	*	0.793594	0.000462857	0.026304	Distal Intergenic	22	45588123	45636650	48528	2	23313	uc003bfx.1	-5022	ENSG00000100364	KIAA0930	KIAA0930
chr1	1093921	1094504	584	*	-0.534367	0.0369151	0.257704	Distal Intergenic	1	1102484	1102578	95	1	406984	uc001acw.2	-7980	ENSG00000207730	MIR200B
chr1	1145363	1145914	552	*	-0.672545	0.0157332	0.170382	Distal Intergenic	1	1138888	1142089	3202	2	8784	uc001add.3	-3274	ENSG00000186891	TNFRSF18
chr1	4659575	4660239	665	*	-0.817015	0.00271422	0.0703109	Distal Intergenic	1	4715105	4837854	122750	1	55966	uc001alm.1	-54866	ENSG00000196581	AJAP1
chr1	9515286	9515954	669	*	-0.745658	0.000208246	0.0166585	Distal Intergenic	1	9599528	9642831	43304	1	84275	uc001apw.3	-83574	ENSG00000171612	SLC25A33
chr1	12601985	12602458	474	*	-0.558798	0.0366095	0.256604	Distal Intergenic	1	12567300	12567451	152	1	677882	uc001atz.1	34685	ENSG00000239149	SNORA59B
chr1	16415417	16415838	422	*	-0.889537	0.0047504	0.0942558	Distal Intergenic	1	16384264	16400127	15864	2	348487	uc001axz.4	-15290	ENSG00000185519	FAM131C
chr1	21747675	21748053	379	*	-0.70326	0.0492375	0.296937	Distal Intergenic	1	21766583	21811393	44811	1	84224	uc001ber.4	-18530	ENSG00000142794	NBPF3
chr1	22431522	22431936	415	*	-0.615081	0.0315369	0.237893	Distal Intergenic	1	22443798	22469519	25722	2	54361	uc001bfs.4	37583	ENSG00000162552	WNT4
chr1	23620809	23621494	686	*	-0.915155	0.000905693	0.038123	Distal Intergenic	1	23636276	23638386	2111	2	10236	uc001bgo.3	16892	ENSG00000125944	HNRNPR
chr1	24808049	24808399	351	*	-0.72295	0.0045636	0.0928459	Distal Intergenic	1	24828841	24863510	34670	1	11123	uc021ojc.1	-20442	ENSG00000117602	RCAN3
chr1	26930709	26931459	751	*	-0.766024	0.00870313	0.126519	Distal Intergenic	1	26881033	26881084	52	1	100302190	uc021ojp.1	49676	ENSG00000238705	MIR1976
chr1	28980802	28981422	621	*	-0.653254	0.00778189	0.1202	Distal Intergenic	1	28975112	28975246	135	1	26824	uc009vtj.1	5690	ENSG00000274978	RNU11
chr1	32334611	32335196	586	*	-0.521407	0.00814066	0.123	Distal Intergenic	1	32372022	32385259	13238	2	8073	uc001btx.2	50063	ENSG00000184007	PTP4A2
chr1	36962814	36963174	361	*	-0.999219	0.024722	0.211255	Distal Intergenic	1	36931644	36948915	17272	2	1441	uc001cax.2	-13899	ENSG00000119535	CSF3R
chr1	40453089	40453557	469	*	-0.563957	0.0243876	0.209567	Distal Intergenic	1	40420784	40435628	14845	1	84879	uc010ojc.2	32305	ENSG00000168389	MFSD2A
chr1	46005018	46005642	625	*	-0.597345	0.00539366	0.100595	Distal Intergenic	1	46016455	46035723	19269	1	10327	uc001cod.3	-10813	ENSG00000117448	AKR1A1
chr1	55817324	55818282	959	*	-0.667965	0.00213975	0.0612071	Distal Intergenic	1	55691314	55691396	83	1	100616272	uc021ony.1	126010	ENSG00000265822	MIR4422
chr1	56899369	56900226	858	*	-0.85265	0.000170354	0.0147789	Distal Intergenic	1	56960419	57045257	84839	2	8613	uc001cyj.2	145031	ENSG00000162407	PLPP3
chr1	60606291	60607040	750	*	-0.709218	0.0438945	0.281246	Distal Intergenic	1	60454824	60539442	84619	2	127795	uc001czs.2	-66849	ENSG00000162598	C1orf87
chr1	63229562	63230035	474	*	-0.652255	0.0100321	0.136142	Distal Intergenic	1	63249777	63330941	81165	1	84938	uc001dat.3	-19742	ENSG00000125703	ATG4C
chr1	64870580	64871168	589	*	-1.17087	0.000573625	0.0301417	Distal Intergenic	1	64936476	65158741	222266	1	57685	uc001dbo.1	-65308	ENSG00000158966	CACHD1
chr1	67212362	67212830	469	*	-0.716539	0.0265342	0.218306	Distal Intergenic	1	67218140	67244730	26591	1	200132	uc001dcv.3	-5310	ENSG00000152760	DYNLT5
chr1	70923494	70923898	405	*	-1.2892	0.00181386	0.0561748	Distal Intergenic	1	70876901	70905534	28634	1	1491	uc010oqq.2	46593	ENSG00000116761	CTH
chr1	84507827	84508145	319	*	-2.05573	0.000162528	0.0143928	Distal Intergenic	1	84543745	84670979	127235	1	5567	uc001dji.3	-35600	ENSG00000142875	PRKACB
chr1	86751491	86751894	404	*	-0.868949	0.033184	0.243492	Distal Intergenic	1	86812507	86862025	49519	2	57489	uc001dlp.3	110131	ENSG00000122417	ODF2L
chr1	88165329	88165661	333	*	-0.834135	0.0471136	0.29091	Distal Intergenic	1	87819210	87837338	18129	2	100505768	uc001dmk.3	-327991	ENSG00000227290	LINC01364
chr1	91992043	91992745	703	*	-0.613681	0.0330997	0.243196	Distal Intergenic	1	91980376	91991321	10946	1	8317	uc009wdd.3	11667	ENSG00000097046	CDC7
chr1	95718267	95718821	555	*	-0.998733	0.00404485	0.0870797	Distal Intergenic	1	95699711	95712781	13071	1	25950	uc031pnd.1	18556	ENSG00000122481	RWDD3
chr1	96402022	96402477	456	*	-1.66333	0.000115519	0.0115903	Distal Intergenic	1	95940293	95944912	4620	1	440594	uc021oqf.1	461729	ENSG00000233907	LINC01761
chr1	100392267	100392879	613	*	-0.999522	0.00558959	0.102232	Distal Intergenic	1	100435345	100492534	57190	1	23443	uc001dsp.2	-42466	ENSG00000117620	SLC35A3
chr1	101150214	101150606	393	*	-1.20273	0.0079876	0.121939	Distal Intergenic	1	101185196	101204601	19406	1	7412	uc001dti.3	-34590	ENSG00000162692	VCAM1
chr1	110567190	110567762	573	*	-0.804423	0.00365866	0.0824477	Distal Intergenic	1	110574199	110597424	23226	1	85369	uc001dyz.1	-6437	ENSG00000143093	STRIP1
chr1	111237971	111238653	683	*	-1.27447	0.000142047	0.0132433	Distal Intergenic	1	111214310	111217655	3346	2	3738	uc001dzv.1	-20316	ENSG00000177272	KCNA3
chr1	113846168	113846571	404	*	-0.864189	0.0302914	0.233272	Distal Intergenic	1	113933475	114224924	291450	1	260425	uc001edh.3	-86904	ENSG00000081026	MAGI3
chr1	118278377	118278777	401	*	-1.34733	0.00146711	0.0496991	Distal Intergenic	1	118148604	118171011	22408	1	54855	uc001ehe.3	129773	ENSG00000183508	TENT5C
chr1	147357296	147358004	709	*	-0.515193	0.0473538	0.291704	Distal Intergenic	1	147374946	147381395	6450	1	2703	uc001epu.2	-16942	ENSG00000121634	GJA8
chr1	154274310	154274728	419	*	-0.529631	0.0488376	0.295691	Distal Intergenic	1	154293592	154297801	4210	1	89872	uc001feu.3	-18864	ENSG00000143595	AQP10
chr1	154370749	154371199	451	*	-0.595058	0.0133052	0.157068	Distal Intergenic	1	154377669	154410561	32893	1	3570	uc021paf.1	-6470	ENSG00000160712	IL6R
chr1	160744353	160744710	358	*	-1.15513	0.00429248	0.089645	Distal Intergenic	1	160765864	160772536	6673	1	4063	uc001fwt.4	-21154	ENSG00000122224	LY9
chr1	160941293	160941838	546	*	-0.837064	0.00800673	0.12204	Distal Intergenic	1	160914816	160924589	9774	2	142683	uc010pju.2	-16704	ENSG00000158764	ITLN2
chr1	161471331	161471895	565	*	-0.581051	0.0124322	0.151804	Distal Intergenic	1	161475205	161489360	14156	1	2212	uc001gam.3	-3310	ENSG00000143226	FCGR2A
chr1	162425944	162426459	516	*	-1.13521	0.00456391	0.0928459	Distal Intergenic	1	162466964	162499419	32456	1	127933	uc001gcd.3	-40505	ENSG00000152332	UHMK1
chr1	163901223	163902168	946	*	-0.821443	0.00328919	0.078032	Distal Intergenic	1	163291723	163325553	33831	1	83540	uc001gcr.1	609500	ENSG00000143228	NUF2
chr1	168415297	168415708	412	*	-0.698748	0.00433146	0.0901686	Distal Intergenic	1	168369427	168391894	22468	2	100505918	uc021pem.1	-23403	NA	LOC100505918
chr1	168502114	168502528	415	*	-0.788098	0.00715705	0.115059	Distal Intergenic	1	168510003	168513235	3233	2	6846	uc001gfn.4	10707	ENSG00000143185	XCL2
chr1	168536677	168537001	325	*	-1.06914	0.00807178	0.122561	Distal Intergenic	1	168545711	168551315	5605	1	6375	uc001gfo.2	-8710	ENSG00000143184	XCL1
chr1	168773647	168774026	380	*	-0.93109	0.0188229	0.1867	Distal Intergenic	1	168756179	168762126	5948	1	79100	uc001gfq.3	17468	ENSG00000225826	LINC00626
chr1	169070416	169070896	481	*	-0.705563	0.032175	0.239644	Distal Intergenic	1	169075947	169101960	26014	1	481	uc001gfr.1	-5051	ENSG00000143153	ATP1B1
chr1	171799265	171799672	408	*	-0.914558	0.0133446	0.15724	Distal Intergenic	1	171810618	172102532	291915	1	26052	uc001gid.5	-10946	ENSG00000197959	DNM3
chr1	172642377	172642709	333	*	-0.95183	0.0211058	0.197339	Distal Intergenic	1	172628185	172636012	7828	1	356	uc001git.3	14192	ENSG00000117560	FASLG
chr1	178019975	178020326	352	*	-0.875924	0.00844483	0.125067	Distal Intergenic	1	177897489	178007142	109654	2	89866	uc001glk.1	-12833	ENSG00000120341	SEC16B
chr1	182117136	182117680	545	*	-0.678878	0.00726561	0.11584	Distal Intergenic	1	182023705	182030847	7143	2	127665	uc001goz.3	-86289	ENSG00000179930	ZNF648
chr1	182200959	182201399	441	*	-0.661847	0.0169465	0.177031	Distal Intergenic	1	182350839	182354717	3879	2	2752	uc010pnt.2	153318	ENSG00000135821	GLUL
chr1	185661044	185661447	404	*	-1.05896	0.00228776	0.063441	Distal Intergenic	1	185703683	186160085	456403	1	83872	uc001grq.1	-42236	ENSG00000143341	HMCN1
chr1	186761781	186762561	781	*	-0.886241	0.00631428	0.108103	Distal Intergenic	1	186798032	186958113	160082	1	5321	uc001gsc.3	-35471	ENSG00000116711	PLA2G4A
chr1	191889686	191890040	355	*	-0.977765	0.00301103	0.0746017	Distal Intergenic	1	192127592	192154945	27354	1	64407	uc001gsg.3	-237552	ENSG00000150681	RGS18
chr1	192445684	192446621	938	*	-0.700913	0.0127514	0.153604	Distal Intergenic	1	192544857	192548085	3229	1	5996	uc010pou.1	-98236	ENSG00000090104	RGS1
chr1	192946333	192947110	778	*	-0.685336	0.0100176	0.136012	Distal Intergenic	1	192981496	193028523	47028	2	51377	uc001gsm.3	81413	ENSG00000116750	UCHL5
chr1	198453775	198454218	444	*	-1.30757	0.00504205	0.0969515	Distal Intergenic	1	198492352	198509815	17464	2	127124	uc009wzd.3	55597	ENSG00000151418	ATP6V1G3
chr1	199810028	199810991	964	*	-1.00057	0.00115463	0.0439566	Distal Intergenic	1	199996730	200008923	12194	1	2494	uc009wzg.2	-185739	ENSG00000116833	NR5A2
chr1	200298387	200298668	282	*	-0.816028	0.0152494	0.167765	Distal Intergenic	1	200311672	200342920	31249	2	554279	uc001gvd.1	44252	ENSG00000203721	LINC00862
chr1	200374804	200375351	548	*	-0.653206	0.0176606	0.180699	Distal Intergenic	1	200375420	200379166	3747	2	23528	uc001gve.3	3815	ENSG00000162702	ZNF281
chr1	203826957	203827444	488	*	-0.762989	0.0147932	0.165171	Distal Intergenic	1	203830727	203840280	9554	1	6635	uc010pqn.3	-3283	ENSG00000182004	SNRPE
chr1	207151620	207152013	394	*	-0.662061	0.0266881	0.218794	Distal Intergenic	1	207131312	207143970	12659	2	83953	uc009xca.2	-7650	ENSG00000162897	FCAMR
chr1	207470536	207471059	524	*	-1.13569	0.000479475	0.0267945	Distal Intergenic	1	207494817	207534311	39495	1	1604	uc001hfq.4	-23758	ENSG00000196352	CD55
chr1	212361545	212362125	581	*	-0.506543	0.0178695	0.181498	Distal Intergenic	1	212458879	212535205	76327	1	5525	uc001hjb.3	-96754	ENSG00000066027	PPP2R5A
chr1	221060039	221060527	489	*	-0.822634	0.0206097	0.195246	Distal Intergenic	1	221052743	221058400	5658	1	3142	uc001hmv.4	7296	ENSG00000136630	HLX
chr1	225856237	225856910	674	*	-0.680952	0.00715851	0.115059	Distal Intergenic	1	225674534	225840845	166312	2	55740	uc001hpd.1	-15392	ENSG00000154380	ENAH
chr1	227028994	227029474	481	*	-1.77128	5.7447e-06	0.00199039	Distal Intergenic	1	227058273	227083804	25532	1	5664	uc009xeo.1	-28799	ENSG00000143801	PSEN2
chr1	232981382	232981831	450	*	-1.09712	0.00807769	0.122561	Distal Intergenic	1	232940638	232946092	5455	1	54627	uc001hvh.2	40744	ENSG00000212916	MAP10
chr1	234717549	234718167	619	*	-0.518753	0.0222997	0.202127	Distal Intergenic	1	234740015	234743860	3846	2	359948	uc009xfw.3	25693	ENSG00000168264	IRF2BP2
chr1	244992754	244993279	526	*	-0.587188	0.0305933	0.234542	Distal Intergenic	1	244998639	245008359	9721	1	116228	uc001iar.3	-5360	ENSG00000203667	COX20
chr1	247892831	247893304	474	*	-1.04877	0.0130915	0.15572	Distal Intergenic	1	247875131	247876057	927	2	343169	uc001idj.1	-16774	ENSG00000169214	OR6F1
chr2	496672	497084	413	*	-0.773045	0.00372102	0.0829242	Distal Intergenic	2	667973	676158	8186	2	129787	uc002qwk.3	179074	ENSG00000151353	TMEM18
chr2	7657064	7657592	529	*	-0.741815	0.040963	0.271825	Distal Intergenic	2	7561392	7590381	28990	1	100506274	uc002qyv.3	95672	ENSG00000229727	LOC100506274
chr2	8660908	8661183	276	*	-0.854683	0.000111959	0.0114092	Distal Intergenic	2	8822113	8824583	2471	1	3398	uc002qza.3	-160930	ENSG00000115738	ID2
chr2	9284618	9285001	384	*	-0.665778	0.00850855	0.12538	Distal Intergenic	2	9346894	9545812	198919	1	8853	uc002qzh.2	-61893	ENSG00000151693	ASAP2
chr2	11530240	11530803	564	*	-0.531546	0.0272516	0.221245	Distal Intergenic	2	11534107	11543203	9097	1	100874055	uc031rnr.1	-3304	ENSG00000224177	LINC00570
chr2	12735155	12735502	348	*	-0.691439	0.0345114	0.248247	Distal Intergenic	2	12856998	12882858	25861	1	28951	uc002rbv.4	-121496	ENSG00000071575	TRIB2
chr2	15949773	15950339	567	*	-0.516508	0.0380065	0.261467	Distal Intergenic	2	16080683	16087129	6447	1	4613	uc002rci.3	-130344	ENSG00000134323	MYCN
chr2	16918293	16918916	624	*	-0.668732	0.0396938	0.267125	Distal Intergenic	2	16730730	16847134	116405	2	81553	uc002rck.2	-71159	ENSG00000197872	CYRIA
chr2	17309928	17310280	353	*	-0.693003	0.0410809	0.272229	Distal Intergenic	2	17691986	17699706	7721	2	729475	uc002rcl.1	389426	ENSG00000214842	RAD51AP2
chr2	18022905	18023242	338	*	-0.994333	0.0317757	0.238601	Distal Intergenic	2	17997786	17998367	582	1	343930	uc010yjt.2	25119	ENSG00000151379	MSGN1
chr2	18699575	18700213	639	*	-0.968182	0.000394431	0.0242145	Distal Intergenic	2	18735989	18741959	5971	2	57665	uc002rcx.4	41746	ENSG00000240857	RDH14
chr2	20668034	20668557	524	*	-0.642251	0.0294498	0.23007	Distal Intergenic	2	20646835	20649201	2367	1	388	uc002rdv.3	21199	ENSG00000143878	RHOB
chr2	21450601	21451157	557	*	-1.21297	0.00452259	0.0924462	Distal Intergenic	2	21224301	21266945	42645	2	338	uc002red.3	-183656	ENSG00000084674	APOB
chr2	23545712	23546354	643	*	-0.654561	0.00795717	0.121807	Distal Intergenic	2	23608298	23931483	323186	1	114818	uc010ykg.2	-61944	ENSG00000119771	KLHL29
chr2	24706143	24706516	374	*	-0.792335	0.0231599	0.205479	Distal Intergenic	2	24787179	24993570	206392	1	8648	uc002rfi.3	-80663	ENSG00000084676	NCOA1
chr2	36498796	36499356	561	*	-1.95213	0.000120573	0.0119572	Distal Intergenic	2	36581892	36582713	822	2	100288911	uc021vfw.1	83357	NA	CRIM1-DT
chr2	37808631	37808996	366	*	-0.844188	0.00370083	0.0828085	Distal Intergenic	2	37869025	37899342	30318	2	10602	uc002rqi.2	90346	ENSG00000163171	CDC42EP3
chr2	38319337	38319675	339	*	-0.834996	0.0166926	0.175785	Distal Intergenic	2	38294746	38303323	8578	2	1545	uc002rqo.2	-16014	ENSG00000138061	CYP1B1
chr2	39858189	39858855	667	*	-1.12288	0.0105486	0.140099	Distal Intergenic	2	39892638	39945104	52467	1	130733	uc021vgg.1	-33783	ENSG00000152154	TMEM178A
chr2	42257020	42257761	742	*	-0.596222	0.0129669	0.155055	Distal Intergenic	2	42275161	42285668	10508	1	91461	uc002rsg.3	-17400	ENSG00000162878	PKDCC
chr2	42361106	42361534	429	*	-0.640161	0.0226954	0.203812	Distal Intergenic	2	42396490	42488639	92150	1	27436	uc002rsh.4	-34956	ENSG00000143924	EML4
chr2	44111667	44111979	313	*	-0.672627	0.0177325	0.18101	Distal Intergenic	2	44066103	44105605	39503	1	64241	uc010yoa.2	45564	ENSG00000143921	ABCG8
chr2	44345187	44345795	609	*	-0.681871	0.0336432	0.244822	Distal Intergenic	2	44396000	44436571	40572	1	5495	uc002rts.3	-50205	ENSG00000138032	PPM1B
chr2	48337184	48337673	490	*	-0.978689	0.00202494	0.0592685	Distal Intergenic	2	48541795	48606434	64640	1	3344	uc002rwh.1	-204122	ENSG00000170802	FOXN2
chr2	49170472	49170983	512	*	-0.800855	0.0191955	0.188374	Distal Intergenic	2	48921363	48982880	61518	2	3973	uc002rwv.2	-187592	ENSG00000138039	LHCGR
chr2	58660805	58661658	854	*	-1.17124	0.000462014	0.026304	Distal Intergenic	2	58747888	59290901	543014	1	400955	uc002rzy.3	-86230	ENSG00000233723	LINC01122
chr2	60814081	60814538	458	*	-0.998862	0.00564182	0.102484	Distal Intergenic	2	60769017	60780633	11617	2	53335	uc010fcg.3	-33448	ENSG00000119866	BCL11A
chr2	61989339	61989887	549	*	-0.571785	0.0233023	0.205693	Distal Intergenic	2	62051983	62081278	29296	2	84140	uc002sbm.4	91391	ENSG00000170264	FAM161A
chr2	62490252	62491136	885	*	-0.601836	0.0281767	0.224587	Distal Intergenic	2	62432961	62433052	92	1	100847087	uc031rod.1	57291	ENSG00000266097	MIR5192
chr2	64023744	64024448	705	*	-0.585099	0.00973997	0.133877	Distal Intergenic	2	64068098	64118696	50599	1	7360	uc002scl.3	-43650	ENSG00000169764	UGP2
chr2	64850165	64850749	585	*	-0.632736	0.00350258	0.0804346	Distal Intergenic	2	64834446	64843616	9171	1	339807	uc002sdd.3	15719	ENSG00000233694	LINC02579
chr2	68637191	68637721	531	*	-0.871305	0.0281868	0.224588	Distal Intergenic	2	68592322	68624585	32264	1	5341	uc010fde.3	44869	ENSG00000115956	PLEK
chr2	86607986	86608481	496	*	-1.50814	0.000698541	0.0333256	Distal Intergenic	2	86441120	86565206	124087	2	65055	uc021vke.1	-42780	ENSG00000068615	REEP1
chr2	102109406	102109829	424	*	-0.64048	0.0410484	0.272229	Distal Intergenic	2	102013823	102091165	77343	2	731220	uc010yvx.1	-18241	ENSG00000196460	RFX8
chr2	106161760	106162133	374	*	-0.668428	0.0214176	0.199179	Distal Intergenic	2	106209554	106227016	17463	2	285000	uc002tdf.3	64883	NA	LOC285000
chr2	107323316	107323761	446	*	-0.659129	0.0461419	0.28865	Distal Intergenic	2	107418056	107502610	84555	2	84620	uc002tdq.3	178849	ENSG00000144057	ST6GAL2
chr2	108051267	108051721	455	*	-0.74145	0.0219094	0.200821	Distal Intergenic	2	108439520	108442582	3063	2	729121	uc010ywj.1	390861	ENSG00000230651	RGPD4-AS1
chr2	109049527	109049999	473	*	-1.06783	0.00153036	0.0507323	Distal Intergenic	2	109065577	109125854	60278	1	9648	uc002tec.3	-15578	ENSG00000135968	GCC2
chr2	109308391	109308844	454	*	-0.726314	0.0148164	0.16523	Distal Intergenic	2	109335937	109402267	66331	1	5903	uc002tem.4	-27093	ENSG00000153201	RANBP2
chr2	112424692	112425155	464	*	-0.938759	0.000401228	0.0244975	Distal Intergenic	2	112186886	112252692	65807	2	541471	uc002thf.4	-172000	ENSG00000172965	MIR4435-2HG
chr2	113570177	113570838	662	*	-0.536034	0.0227084	0.203812	Distal Intergenic	2	113587337	113593203	5867	2	3553	uc002tih.1	22365	ENSG00000125538	IL1B
chr2	113640303	113640898	596	*	-0.827144	2.52097e-05	0.00462757	Distal Intergenic	2	113670548	113676458	5911	1	27178	uc002tij.3	-29650	ENSG00000125571	IL37
chr2	121830319	121830827	509	*	-0.600888	0.0472554	0.291386	Distal Intergenic	2	121974164	121991770	17607	2	29842	uc010flq.3	160943	ENSG00000115112	TFCP2L1
chr2	122865011	122865466	456	*	-0.706335	0.0374953	0.259689	Distal Intergenic	2	122513121	122525428	12308	1	7247	uc031rox.1	351890	ENSG00000211460	TSN
chr2	124578477	124578882	406	*	-0.925535	0.00961839	0.133035	Distal Intergenic	2	124782864	125672863	890000	1	129684	uc002tno.3	-203982	ENSG00000155052	CNTNAP5
chr2	127982612	127982984	373	*	-1.05123	0.0016775	0.0536524	Distal Intergenic	2	127941412	127977654	36243	2	339761	uc021vnn.1	-4958	ENSG00000186684	CYP27C1
chr2	128141602	128142043	442	*	-0.63971	0.0356495	0.252923	Distal Intergenic	2	128175996	128186822	10827	1	5624	uc002tok.3	-33953	ENSG00000115718	PROC
chr2	137003774	137004277	504	*	-0.537824	0.0264756	0.21806	Distal Intergenic	2	136871919	136875725	3807	2	7852	uc002tuz.3	-128049	ENSG00000121966	CXCR4
chr2	139133387	139133763	377	*	-0.942165	0.0410189	0.272098	Distal Intergenic	2	139259350	139330805	71456	1	339745	uc002tvh.3	-125587	ENSG00000144228	SPOPL
chr2	143493459	143493994	536	*	-0.626583	0.0410957	0.272229	Distal Intergenic	2	143635195	143747106	111912	1	8942	uc002tvk.3	-141201	ENSG00000115919	KYNU
chr2	145383181	145383591	411	*	-1.01434	0.0113252	0.144506	Distal Intergenic	2	145425534	145834291	408758	1	401014	uc021vqn.2	-41943	ENSG00000226674	TEX41
chr2	146410157	146410959	803	*	-0.990617	0.00163863	0.0529674	Distal Intergenic	2	147344625	147348558	3934	1	728773	uc002twf.4	-933666	NA	PABPC1P2
chr2	148285668	148286078	411	*	-0.769365	0.0235919	0.20661	Distal Intergenic	2	148602086	148688393	86308	1	92	uc002twg.3	-316008	ENSG00000121989	ACVR2A
chr2	155342457	155342989	533	*	-0.609168	0.0368047	0.25729	Distal Intergenic	2	155292365	155313950	21586	2	100144595	uc002tyu.2	-28507	ENSG00000224675	LOC100144595
chr2	159015433	159015866	434	*	-1.10092	0.000980925	0.0398922	Distal Intergenic	2	159023162	159092681	69520	1	554201	uc021vro.1	-7296	ENSG00000227480	CCDC148-AS1
chr2	162093434	162094126	693	*	-0.651945	0.0284952	0.225688	Distal Intergenic	2	162164786	162268228	103443	1	10213	uc002ubu.3	-70660	ENSG00000115233	PSMD14
chr2	163015755	163016383	629	*	-0.751998	0.0170866	0.177647	Distal Intergenic	2	162999379	163008914	9536	2	2641	uc002ucc.4	-6841	ENSG00000115263	GCG
chr2	165212987	165213538	552	*	-1.10723	0.00676067	0.111611	Distal Intergenic	2	165349323	165425017	75695	2	2888	uc010zcv.2	211479	ENSG00000115290	GRB14
chr2	173922022	173922494	473	*	-0.948854	0.00184351	0.056713	Distal Intergenic	2	173940565	174077527	136963	1	51776	uc002uhx.3	-18071	ENSG00000091436	MAP3K20
chr2	174912975	174913491	517	*	-0.66393	0.0170332	0.177325	Distal Intergenic	2	174771187	174830430	59244	2	6670	uc010zel.2	-82545	ENSG00000172845	SP3
chr2	178031888	178032743	856	*	-0.646709	0.0145057	0.163277	Distal Intergenic	2	178077422	178084054	6633	1	220988	uc002ulb.1	-44679	ENSG00000170144	HNRNPA3
chr2	182707353	182707759	407	*	-1.03503	0.00443926	0.0913154	Distal Intergenic	2	182756472	182759422	2951	1	6744	uc010zfn.1	-48713	ENSG00000138434	ITPRID2
chr2	187380235	187380599	365	*	-1.8499	5.76424e-05	0.00750284	Distal Intergenic	2	187350885	187374087	23203	1	55854	uc002upo.3	29350	ENSG00000065548	ZC3H15
chr2	190917988	190918509	522	*	-1.09376	0.00390494	0.0850253	Distal Intergenic	2	190920426	190927455	7030	2	2660	uc002urp.3	8946	ENSG00000138379	MSTN
chr2	191197908	191198650	743	*	-0.579709	0.0177879	0.1812	Distal Intergenic	2	191208196	191236391	28196	1	3628	uc002urx.4	-9546	ENSG00000151689	INPP1
chr2	191493872	191494171	300	*	-0.954065	0.00411075	0.0876705	Distal Intergenic	2	191513848	191557492	43645	1	4664	uc002usb.3	-19677	ENSG00000138386	NAB1
chr2	196514045	196514481	437	*	-1.52591	0.000163826	0.0144615	Distal Intergenic	2	196521532	196602426	80895	1	57181	uc002utg.4	-7051	ENSG00000196950	SLC39A10
chr2	202229814	202230500	687	*	-0.511965	0.0426834	0.277327	Distal Intergenic	2	202153147	202222121	68975	2	130540	uc031rqr.1	-7693	ENSG00000155749	FLACC1
chr2	203475137	203475794	658	*	-0.609393	0.0304053	0.23378	Distal Intergenic	2	203499901	203589955	90055	1	150864	uc010zhw.2	-24107	ENSG00000138439	FAM117B
chr2	208391005	208391499	495	*	-0.997069	0.00666304	0.110998	Distal Intergenic	2	208394616	208441649	47034	1	1385	uc010ziz.1	-3117	ENSG00000118260	CREB1
chr2	216762519	216762962	444	*	-0.807083	0.0281935	0.224588	Distal Intergenic	2	216476286	216708259	231974	2	646324	uc002vfm.1	-54260	ENSG00000235770	LINC00607
chr2	219709850	219710744	895	*	-1.09455	0.00135164	0.0477295	Distal Intergenic	2	219694701	219696512	1812	2	53632	uc010zko.1	-13338	ENSG00000115592	PRKAG3
chr2	226894547	226894869	323	*	-1.94924	0.000280207	0.0201212	Distal Intergenic	2	227007510	227044778	37269	1	646736	uc002vog.1	-112641	NA	LOC646736
chr2	228317439	228318094	656	*	-0.785919	0.00808509	0.122561	Distal Intergenic	2	228336848	228336903	56	1	100847081	uc031rrr.1	-18754	ENSG00000284092	MIR5703
chr2	233454553	233455250	698	*	-0.652837	0.0224196	0.202698	Distal Intergenic	2	233470767	233547491	76725	1	80303	uc010fyf.3	-15517	ENSG00000115468	EFHD1
chr2	242850646	242851479	834	*	-0.511623	0.0262058	0.21712	Distal Intergenic	2	242811886	242815482	3597	1	285093	uc010fzu.1	38760	ENSG00000188011	RTP5
chr3	5123155	5123682	528	*	-0.937713	0.000319044	0.0213956	Distal Intergenic	3	5163930	5222601	58672	1	55207	uc003bqg.3	-40248	ENSG00000134108	ARL8B
chr3	5798201	5798512	312	*	-0.800541	0.0130287	0.155403	Distal Intergenic	3	5291862	5291940	79	2	100616334	uc021wsm.1	-506261	ENSG00000265180	MIR4790
chr3	6498894	6499263	370	*	-1.49876	0.0036788	0.0826431	Distal Intergenic	3	6902802	7735373	832572	1	2917	uc010hcf.2	-403539	ENSG00000196277	GRM7
chr3	12935846	12936284	439	*	-0.546241	0.0433142	0.279011	Distal Intergenic	3	12876444	12883081	6638	2	6161	uc003bxn.3	-52765	ENSG00000144713	RPL32
chr3	14282082	14282700	619	*	-0.606188	0.0297569	0.23107	Distal Intergenic	3	14220228	14239869	19642	1	27258	uc003byn.3	61854	ENSG00000170860	LSM3
chr3	18927846	18928307	462	*	-1.05704	0.00357752	0.081427	Distal Intergenic	3	19190017	19492896	302880	1	131096	uc011awe.1	-261710	ENSG00000183960	KCNH8
chr3	31321529	31322085	557	*	-0.650091	0.0186608	0.185882	Distal Intergenic	3	31574491	31661766	87276	1	201595	uc003cer.1	-252406	ENSG00000163527	STT3B
chr3	32255629	32256609	981	*	-0.752104	0.0108778	0.141923	Distal Intergenic	3	32280171	32411813	131643	1	152189	uc003cex.3	-23562	ENSG00000170293	CMTM8
chr3	33913317	33913760	444	*	-0.774509	0.0188068	0.186633	Distal Intergenic	3	33870130	33911199	41070	1	10015	uc011axw.3	43187	ENSG00000170248	PDCD6IP
chr3	41212901	41213339	439	*	-0.616254	0.0481662	0.294295	Distal Intergenic	3	41236401	41280845	44445	1	1499	uc010hia.1	-23062	ENSG00000168036	CTNNB1
chr3	44218625	44218929	305	*	-2.33676	6.37838e-05	0.00803655	Distal Intergenic	3	44155704	44155802	99	1	406929	uc011azu.1	62921	ENSG00000207954	MIR138-1
chr3	57971377	57971697	321	*	-0.615911	0.0336929	0.244929	Distal Intergenic	3	57994127	58157982	163856	1	2317	uc003djj.2	-22430	ENSG00000136068	FLNB
chr3	58488958	58489440	483	*	-0.56194	0.0278981	0.22375	Distal Intergenic	3	58484092	58488087	3996	1	200845	uc003dkk.4	4866	ENSG00000168301	KCTD6
chr3	70624370	70625338	969	*	-0.837734	0.00200978	0.0589181	Distal Intergenic	3	71017535	71090683	73149	2	27086	uc003dor.1	465345	ENSG00000114861	FOXP1
chr3	83505929	83506322	394	*	-1.71072	2.1779e-05	0.00423628	Distal Intergenic	3	84687556	84918726	231171	2	440970	uc003dqi.3	1412404	ENSG00000242641	LINC00971
chr3	93587779	93588410	632	*	-0.761674	0.00688367	0.112767	Distal Intergenic	3	93591881	93646258	54378	2	5627	uc010hoo.3	57848	ENSG00000184500	PROS1
chr3	99945659	99946010	352	*	-1.22624	0.00467912	0.0936982	Distal Intergenic	3	99979661	100044096	64436	1	55773	uc003dts.4	-33651	ENSG00000036054	TBC1D23
chr3	100048241	100048615	375	*	-0.819283	0.00824109	0.123876	Distal Intergenic	3	100053562	100068855	15294	1	56954	uc011bha.1	-4947	ENSG00000114021	NIT2
chr3	101810132	101810976	845	*	-0.636346	0.0298505	0.231504	Distal Intergenic	3	101818088	102198685	380598	1	131368	uc003dvs.1	-7112	ENSG00000170044	ZPLD1
chr3	113238036	113238364	329	*	-1.0633	0.00468863	0.0936982	Distal Intergenic	3	113161565	113234034	72470	2	152185	uc003eag.4	-4002	ENSG00000163611	SPICE1
chr3	128423570	128423857	288	*	-0.681803	0.00707377	0.11416	Distal Intergenic	3	128444979	128533641	88663	1	7879	uc003eks.1	-21122	ENSG00000075785	RAB7A
chr3	128791192	128791640	449	*	-0.529988	0.0274615	0.222112	Distal Intergenic	3	128779645	128781253	1609	1	2815	uc003elm.2	11547	ENSG00000169704	GP9
chr3	143711542	143711917	376	*	-0.849558	0.00229109	0.063441	Distal Intergenic	3	143692167	143711210	19044	1	205428	uc011bnl.2	19375	ENSG00000181744	DIPK2A
chr3	145785593	145786074	482	*	-1.16033	0.00327137	0.077841	Distal Intergenic	3	145787228	145804522	17295	2	5352	uc003evq.1	18448	ENSG00000152952	PLOD2
chr3	146023090	146023499	410	*	-0.61461	0.0478133	0.293141	Distal Intergenic	3	145910124	145968966	58843	2	57088	uc010hva.3	-54124	ENSG00000114698	PLSCR4
chr3	150108664	150109098	435	*	-0.821044	0.0382444	0.262234	Distal Intergenic	3	150126788	150177615	50828	1	9819	uc003exv.3	-17690	ENSG00000196428	TSC22D2
chr3	150450538	150450943	406	*	-0.728095	0.0101968	0.13761	Distal Intergenic	3	150377675	150421742	44068	2	131831	uc003eyh.3	-28796	ENSG00000163645	ERICH6
chr3	151586178	151587174	997	*	-1.25195	5.31185e-06	0.00187559	Distal Intergenic	3	151591431	151599876	8446	1	56670	uc003ezf.2	-4257	ENSG00000198829	SUCNR1
chr3	151913818	151914552	735	*	-0.54798	0.0142075	0.16166	Distal Intergenic	3	151985829	152183569	197741	1	4154	uc003ezh.3	-71277	ENSG00000152601	MBNL1
chr3	152432629	152433193	565	*	-1.06382	0.0171283	0.177647	Distal Intergenic	3	152552736	152555843	3108	1	5028	uc003ezq.3	-119543	ENSG00000169860	P2RY1
chr3	152963043	152963787	745	*	-0.813513	0.00441458	0.0911459	Distal Intergenic	3	152880029	152886263	6235	1	5912	uc003ezr.3	83014	ENSG00000181467	RAP2B
chr3	155696298	155696716	419	*	-1.23148	0.00480021	0.0947126	Distal Intergenic	3	155588325	155655520	67196	1	8833	uc011bom.2	107973	ENSG00000163655	GMPS
chr3	167673632	167674111	480	*	-1.09801	0.00272326	0.0704465	Distal Intergenic	3	167613736	167641797	28062	1	646168	uc003ffd.3	59896	ENSG00000244227	LRRC77P
chr3	168792703	168793115	413	*	-0.701242	0.0174987	0.179801	Distal Intergenic	3	168801287	168851758	50472	2	2122	uc010hwk.1	58643	ENSG00000085276	MECOM
chr3	172323493	172324078	586	*	-0.555826	0.0400523	0.268384	Distal Intergenic	3	172235145	172241297	6153	2	8743	uc010hwu.2	-82196	ENSG00000121858	TNFSF10
chr3	177724348	177724788	441	*	-1.30455	0.00482508	0.0948726	Distal Intergenic	3	178136989	178175093	38105	1	100874330	uc031sci.1	-412201	ENSG00000223941	LINC01014
chr3	180594639	180595090	452	*	-0.828009	0.0109699	0.142552	Distal Intergenic	3	180630234	180700539	70306	1	8087	uc003fkp.3	-35144	ENSG00000114416	FXR1
chr3	186469478	186470093	616	*	-0.660338	0.0208629	0.196293	Distal Intergenic	3	186501361	186507685	6325	1	1974	uc003fqs.3	-31268	ENSG00000156976	EIF4A2
chr3	193985583	193985997	415	*	-0.799248	0.00111571	0.0429518	Distal Intergenic	3	194017424	194030593	13170	2	100131551	uc003ftr.2	44596	ENSG00000214145	LINC00887
chr3	195865711	195866356	646	*	-0.792867	0.00375707	0.0831444	Distal Intergenic	3	195869507	195887761	18255	1	401109	uc011bts.2	-3151	ENSG00000224652	LINC00885
chr3	197100224	197100658	435	*	-0.67155	0.0373751	0.259315	Distal Intergenic	3	196769431	197026143	256713	2	1739	uc010ial.3	-74081	ENSG00000075711	DLG1
chr4	2540688	2541306	619	*	-0.586613	0.0120868	0.14943	Distal Intergenic	4	2597828	2734302	136475	1	8603	uc010ick.3	-56522	ENSG00000125386	FAM193A
chr4	3503756	3504414	659	*	-0.62404	0.00266096	0.0694179	Distal Intergenic	4	3486271	3496209	9939	1	285489	uc003ghf.4	17485	ENSG00000175920	DOK7
chr4	13989752	13990418	667	*	-0.52702	0.0183895	0.184617	Distal Intergenic	4	14113592	14141676	28085	1	152742	uc003gnb.3	-123174	ENSG00000248698	LINC01085
chr4	15228607	15229030	424	*	-0.922336	0.0146235	0.164103	Distal Intergenic	4	15341560	15447791	106232	1	114905	uc003gno.3	-112530	ENSG00000163145	C1QTNF7
chr4	15769775	15770354	580	*	-0.553944	0.0207812	0.195889	Distal Intergenic	4	15779931	15850706	70776	1	952	uc003gol.1	-9577	ENSG00000004468	CD38
chr4	16294070	16294951	882	*	-0.748953	0.00196949	0.0584166	Distal Intergenic	4	16228286	16259810	31525	1	202020	uc011bxg.1	65784	ENSG00000263327	TAPT1-AS1
chr4	25953863	25954359	497	*	-0.626974	0.0105111	0.139902	Distal Intergenic	4	25915814	25931501	15688	1	389203	uc003grw.4	38049	ENSG00000250317	SMIM20
chr4	37797866	37798270	405	*	-0.86988	0.032472	0.240722	Distal Intergenic	4	37828282	37849099	20818	1	55276	uc011bya.1	-30012	ENSG00000169299	PGM2
chr4	37873086	37873882	797	*	-0.798247	0.000266993	0.01963	Distal Intergenic	4	37892705	38140796	248092	1	23216	uc003gtb.3	-18823	ENSG00000065882	TBC1D1
chr4	38491572	38492117	546	*	-0.60601	0.0214589	0.199295	Distal Intergenic	4	38665790	38692372	26583	1	51274	uc003gtg.2	-173673	ENSG00000109787	KLF3
chr4	38704707	38705322	616	*	-0.540901	0.043205	0.278773	Distal Intergenic	4	38628026	38666430	38405	2	79667	uc003gtf.3	-38277	NA	KLF3-AS1
chr4	38795864	38796209	346	*	-0.679489	0.0447426	0.284183	Distal Intergenic	4	38797876	38806412	8537	2	7096	uc003gtl.3	10203	ENSG00000174125	TLR1
chr4	55208398	55209365	968	*	-0.853441	0.00146137	0.0496704	Distal Intergenic	4	55143343	55148145	4803	1	5156	uc003hao.1	65055	ENSG00000134853	PDGFRA
chr4	60399244	60399897	654	*	-1.30381	0.000715435	0.0336966	Distal Intergenic	4	62066974	62599272	532299	1	23284	uc010ihg.1	-1667077	ENSG00000150471	ADGRL3
chr4	74524582	74525043	462	*	-0.607675	0.0124531	0.15196	Distal Intergenic	4	74437267	74486348	49082	2	166824	uc010iil.2	-38234	ENSG00000169435	RASSF6
chr4	74916541	74916930	390	*	-0.892012	0.0346888	0.248836	Distal Intergenic	4	74919755	74921116	1362	2	10895	uc010iim.1	4186	ENSG00000248848	PPBPP2
chr4	74971023	74971398	376	*	-1.3252	0.00292735	0.07363	Distal Intergenic	4	74962754	74964997	2244	2	2920	uc003hhm.4	-6026	ENSG00000081041	CXCL2
chr4	76619508	76620147	640	*	-0.923851	0.000155945	0.0140332	Distal Intergenic	4	76567953	76598667	30715	2	9908	uc003hit.3	-20841	ENSG00000138757	G3BP2
chr4	77858891	77859300	410	*	-0.763159	0.0469126	0.290668	Distal Intergenic	4	77870895	77952123	81229	1	55752	uc010ijh.1	-11595	ENSG00000138758	SEPTIN11
chr4	79560243	79560725	483	*	-0.505299	0.0464717	0.289754	Distal Intergenic	4	79567148	79605655	38508	1	100505702	uc003hlf.3	-6423	NA	LINC01094
chr4	81058662	81059214	553	*	-0.767119	0.021671	0.200009	Distal Intergenic	4	81105439	81125482	20044	1	56978	uc010ijo.3	-46225	ENSG00000152784	PRDM8
chr4	82711229	82711646	418	*	-0.783329	0.0329115	0.242678	Distal Intergenic	4	82372047	82393061	21015	2	153020	uc003hmk.3	-318168	ENSG00000138670	RASGEF1B
chr4	83737193	83737599	407	*	-0.677235	0.0156309	0.169753	Distal Intergenic	4	83615839	83720010	104172	2	79966	uc003hnc.3	-17183	ENSG00000145284	SCD5
chr4	84302282	84302841	560	*	-0.689872	0.0184039	0.184692	Distal Intergenic	4	84240353	84256306	15954	2	10855	uc021xpr.1	-45976	ENSG00000173083	HPSE
chr4	90050857	90051389	533	*	-0.841592	0.0244277	0.209719	Distal Intergenic	4	90033968	90036052	2085	1	166815	uc003hsk.3	16889	ENSG00000180346	TIGD2
chr4	90412145	90412699	555	*	-0.594467	0.015457	0.168844	Distal Intergenic	4	90165429	90229161	63733	2	285513	uc003hsm.1	-182984	ENSG00000185477	GPRIN3
chr4	90791470	90792166	697	*	-1.57485	2.82004e-06	0.00124213	Distal Intergenic	4	90816003	90875780	59778	1	22915	uc010iku.3	-23837	ENSG00000138722	MMRN1
chr4	97051713	97052170	458	*	-0.730634	0.0335529	0.244671	Distal Intergenic	4	96761239	96762625	1387	1	5161	uc003htr.4	290474	ENSG00000163114	PDHA2
chr4	97905422	97906377	956	*	-0.527846	0.0315492	0.23795	Distal Intergenic	4	98288077	98411315	123239	1	101410545	uc031sgo.1	-381700	ENSG00000251620	STPG2-AS1
chr4	99717866	99718506	641	*	-0.633148	0.022768	0.204003	Distal Intergenic	4	99799607	99850243	50637	2	1977	uc011cea.1	131737	ENSG00000151247	EIF4E
chr4	100308066	100308529	464	*	-1.13542	0.000599427	0.0308254	Distal Intergenic	4	100257649	100273917	16269	2	126	uc031sgp.1	-34149	ENSG00000248144	ADH1C
chr4	101817568	101818213	646	*	-1.71456	6.60907e-07	0.000501891	Distal Intergenic	4	101581436	101596270	14835	2	100874275	uc031sgr.1	-221298	ENSG00000250223	LINC01216
chr4	105648733	105649561	829	*	-0.716224	0.00318204	0.0768291	Distal Intergenic	4	105389463	105416058	26596	2	80319	uc010ilo.4	-232675	ENSG00000168772	CXXC4
chr4	105873481	105874118	638	*	-0.738239	0.0320741	0.239437	Distal Intergenic	4	106067032	106163928	96897	1	54790	uc021xqk.1	-192914	ENSG00000168769	TET2
chr4	116154153	116154629	477	*	-1.03776	0.0222757	0.202008	Distal Intergenic	4	115856206	116035032	178827	2	64579	uc031sgw.1	-119121	ENSG00000138653	NDST4
chr4	123074953	123075490	538	*	-0.609528	0.0438773	0.281246	Distal Intergenic	4	123091758	123283914	192157	1	84162	uc003ieh.3	-16268	ENSG00000138688	KIAA1109
chr4	124520113	124520471	359	*	-0.878734	0.0122363	0.150621	Distal Intergenic	4	124571422	124589231	17810	1	285419	uc003ifc.3	-50951	ENSG00000249464	LINC01091
chr4	141157824	141158609	786	*	-0.706508	0.00130242	0.046686	Distal Intergenic	4	141178440	141303710	125271	1	60592	uc003iib.2	-19831	ENSG00000153130	SCOC
chr4	146309093	146309444	352	*	-0.894143	0.0321322	0.239612	Distal Intergenic	4	146402951	146480325	77375	1	4086	uc003ikc.3	-93507	ENSG00000170365	SMAD1
chr4	156436714	156437109	396	*	-1.06815	0.0172129	0.178191	Distal Intergenic	4	156289318	156298122	8805	2	79884	uc010iqb.2	-138592	ENSG00000164114	MAP9
chr4	156556547	156556822	276	*	-0.705083	0.0431767	0.278679	Distal Intergenic	4	156587862	156643721	55860	1	2982	uc010iqc.3	-31040	ENSG00000164116	GUCY1A1
chr4	157397393	157398025	633	*	-1.11255	0.00286991	0.0727796	Distal Intergenic	4	157682763	157771568	88806	2	56034	uc011cir.3	373543	ENSG00000145431	PDGFC
chr4	157966074	157966619	546	*	-2.00942	0.000109531	0.0112652	Distal Intergenic	4	157997277	158093242	95966	1	2743	uc003ipj.2	-30658	ENSG00000109738	GLRB
chr4	160061761	160062635	875	*	-0.581274	0.0169778	0.17718	Distal Intergenic	4	160049954	160050046	93	2	100500881	uc021xtt.1	-11715	ENSG00000264105	MIR3688-1
chr4	160149108	160149736	629	*	-0.607563	0.00111499	0.0429518	Distal Intergenic	4	160188998	160281301	92304	1	9693	uc003iqg.4	-39262	ENSG00000109756	RAPGEF2
chr4	163267845	163268274	430	*	-1.32515	0.000731403	0.0341872	Distal Intergenic	4	162305044	163085186	780143	2	56884	uc010iqv.4	-182659	ENSG00000168843	FSTL5
chr4	165994507	165995113	607	*	-0.699138	0.0236816	0.206919	Distal Intergenic	4	165997230	166034024	36795	2	201931	uc003iqz.4	38911	ENSG00000170088	TMEM192
chr4	172065499	172065889	391	*	-2.22504	8.18197e-06	0.00236752	Distal Intergenic	4	171961753	171980311	18559	1	100506122	uc003isu.2	103746	ENSG00000248872	LINC02431
chr4	185231350	185231735	386	*	-0.586469	0.0191423	0.188274	Distal Intergenic	4	185262184	185275130	12947	2	728175	uc003iwd.2	43395	ENSG00000180712	LINC02363
chr5	1546637	1547288	652	*	-0.685713	0.000638951	0.0318855	Distal Intergenic	5	1461542	1524076	62535	2	79888	uc003jcm.3	-22561	ENSG00000153395	LPCAT1
chr5	14975091	14975392	302	*	-0.718702	0.0329339	0.242713	Distal Intergenic	5	14704909	14871887	166979	2	56172	uc003jfm.4	-103204	ENSG00000154122	ANKH
chr5	23719505	23720252	748	*	-0.701392	0.0318598	0.238894	Distal Intergenic	5	23507724	23528706	20983	1	56979	uc003jgo.3	211781	ENSG00000164256	PRDM9
chr5	29624377	29624816	440	*	-2.25037	6.54781e-05	0.00812045	Distal Intergenic	5	28926977	28927420	444	1	729862	uc003jgz.1	697400	NA	LSP1P3
chr5	30103843	30104208	366	*	-0.900677	0.0238584	0.207362	Distal Intergenic	5	31193762	31251961	58200	1	1004	uc003jhc.2	-1089554	ENSG00000113361	CDH6
chr5	33240685	33241211	527	*	-0.583167	0.0266685	0.218697	Distal Intergenic	5	33440802	33468196	27395	1	6897	uc031sja.1	-199591	ENSG00000113407	TARS1
chr5	36396071	36396540	470	*	-0.569386	0.0463388	0.289249	Distal Intergenic	5	36249104	36302011	52908	2	202151	uc011cow.2	-94060	ENSG00000164188	RANBP3L
chr5	36540396	36541114	719	*	-0.773447	0.0401769	0.268796	Distal Intergenic	5	36606457	36609399	2943	1	6507	uc021xxn.1	-65343	ENSG00000079215	SLC1A3
chr5	37285281	37286007	727	*	-0.670004	0.0122829	0.151046	Distal Intergenic	5	37106330	37249530	143201	2	65250	uc011cpa.1	-35751	ENSG00000197603	CPLANE1
chr5	40142434	40142752	319	*	-1.14627	0.00611749	0.10651	Distal Intergenic	5	40680032	40693837	13806	1	5734	uc003jlz.3	-537280	ENSG00000171522	PTGER4
chr5	43281525	43282080	556	*	-0.594646	0.0351044	0.250714	Distal Intergenic	5	43287572	43294970	7399	2	3157	uc003jnp.5	12890	ENSG00000112972	HMGCS1
chr5	53680812	53681475	664	*	-1.34971	4.03229e-05	0.00597684	Distal Intergenic	5	53751431	53752214	784	1	8988	uc003jph.2	-69956	ENSG00000169271	HSPB3
chr5	55327424	55327938	515	*	-0.558894	0.0428314	0.277792	Distal Intergenic	5	55290995	55299475	8481	1	441072	uc003jqs.3	36429	ENSG00000227908	FLJ31104
chr5	60149303	60150157	855	*	-0.63696	0.0303888	0.233717	Distal Intergenic	5	60047616	60140101	92486	2	79993	uc010iwk.3	-9202	ENSG00000164181	ELOVL7
chr5	65218410	65218844	435	*	-0.713036	0.0240503	0.208353	Distal Intergenic	5	65222382	65376851	154470	1	55914	uc003jui.2	-3538	ENSG00000112851	ERBIN
chr5	67488037	67488438	402	*	-0.612761	0.0415318	0.273472	Distal Intergenic	5	67511584	67597649	86066	1	5295	uc003jva.3	-23146	ENSG00000145675	PIK3R1
chr5	70865795	70866277	483	*	-0.66191	0.0399469	0.268058	Distal Intergenic	5	70883115	70936948	53834	1	64087	uc010iyv.1	-16838	ENSG00000131844	MCCC2
chr5	71849458	71850014	557	*	-0.739831	0.0313935	0.237296	Distal Intergenic	5	71739234	71803249	64016	2	167465	uc003kce.1	-46209	ENSG00000178175	ZNF366
chr5	72842036	72842586	551	*	-0.98496	0.00191841	0.0576479	Distal Intergenic	5	72848025	72861511	13487	2	57763	uc003kcu.2	18925	ENSG00000164331	ANKRA2
chr5	73711985	73712518	534	*	-0.829549	0.00374165	0.0829609	Distal Intergenic	5	73935848	74017113	81266	1	3074	uc003kdd.3	-223330	ENSG00000049860	HEXB
chr5	75643989	75644456	468	*	-0.802156	0.0244188	0.209719	Distal Intergenic	5	75699149	76003957	304809	1	10788	uc003kek.3	-54693	ENSG00000145703	IQGAP2
chr5	79875564	79876047	484	*	-0.841717	0.0392285	0.265625	Distal Intergenic	5	79852574	79866304	13731	2	340120	uc010jan.3	-9260	ENSG00000189127	ANKRD34B
chr5	81619430	81620421	992	*	-0.532567	0.00966508	0.133348	Distal Intergenic	5	81600753	81614147	13395	1	92270	uc003khw.3	18677	ENSG00000205464	ATP6AP1L
chr5	86181043	86181412	370	*	-0.949861	0.0150424	0.166505	Distal Intergenic	5	86410696	86410771	76	2	100422887	uc021ybb.1	229359	ENSG00000265919	MIR4280
chr5	88756860	88757210	351	*	-0.962839	0.0101699	0.137403	Distal Intergenic	5	89312438	89312537	100	2	100500825	uc021ybi.1	555327	ENSG00000264342	MIR3660
chr5	94040409	94040815	407	*	-2.24241	4.00479e-05	0.005968	Distal Intergenic	5	94014104	94031573	17470	1	84250	uc003kks.3	26305	ENSG00000133302	SLF1
chr5	95324396	95324818	423	*	-1.13044	0.00328272	0.0779362	Distal Intergenic	5	95220802	95297775	76974	2	22936	uc003klr.4	-26621	ENSG00000118985	ELL2
chr5	99932875	99933313	439	*	-0.778005	0.0171278	0.177647	Distal Intergenic	5	99871124	99922440	51317	1	345757	uc003knj.1	61751	ENSG00000174132	FAM174A
chr5	100085406	100086080	675	*	-0.556024	0.0493166	0.296973	Distal Intergenic	5	100142639	100238987	96349	2	7903	uc003knk.3	152907	ENSG00000113532	ST8SIA4
chr5	102131079	102131538	460	*	-0.70484	0.0415704	0.273663	Distal Intergenic	5	102201527	102366808	165282	1	5066	uc003kns.3	-69989	ENSG00000145730	PAM
chr5	106659283	106659687	405	*	-0.987943	0.00181889	0.0562198	Distal Intergenic	5	106712590	107006596	294007	2	1946	uc003kol.3	346909	ENSG00000184349	EFNA5
chr5	108039079	108039416	338	*	-0.749863	0.0159387	0.171203	Distal Intergenic	5	108063526	108063962	437	2	100652853	uc031sko.1	24546	ENSG00000272523	LINC01023
chr5	121374654	121375014	361	*	-0.846648	0.0123606	0.151498	Distal Intergenic	5	121398890	121409872	10983	2	4015	uc010jcp.3	34858	ENSG00000113083	LOX
chr5	129111112	129111482	371	*	-1.00645	0.0155701	0.169244	Distal Intergenic	5	129083884	129100756	16873	1	100127206	uc031skx.1	27228	ENSG00000186367	MINAR2
chr5	131859253	131859832	580	*	-0.937402	0.00704679	0.113891	Distal Intergenic	5	131877136	131879214	2079	2	3567	uc003kxe.1	19382	ENSG00000113525	IL5
chr5	135336271	135336695	425	*	-1.0441	0.000840277	0.0367604	Distal Intergenic	5	135364584	135399507	34924	1	7045	uc003lbf.4	-27889	ENSG00000120708	TGFBI
chr5	137790772	137791233	462	*	-0.540381	0.0229602	0.205031	Distal Intergenic	5	137801181	137805004	3824	1	1958	uc003ldb.1	-9948	ENSG00000120738	EGR1
chr5	137947668	137948072	405	*	-0.752596	0.00783651	0.120833	Distal Intergenic	5	137893031	137911318	18288	2	3313	uc011cyw.2	-36350	ENSG00000113013	HSPA9
chr5	139991891	139992343	453	*	-0.623221	0.0419185	0.274908	Distal Intergenic	5	140011313	140013035	1723	2	929	uc003lgi.2	20692	ENSG00000170458	CD14
chr5	149694258	149694653	396	*	-0.638075	0.0399591	0.268058	Distal Intergenic	5	149675909	149682525	6617	2	340075	uc003lrv.2	-11733	ENSG00000183876	ARSI
chr5	150958012	150958456	445	*	-0.810363	0.00132953	0.0473067	Distal Intergenic	5	150935821	150948505	12685	2	2196	uc010jhx.1	-9507	ENSG00000086570	FAT2
chr5	171115398	171115825	428	*	-0.606305	0.0241149	0.20856	Distal Intergenic	5	170846667	170884630	37964	1	8817	uc003mbk.3	268731	ENSG00000156427	FGF18
chr5	172215570	172215933	364	*	-0.976567	0.000920369	0.0385359	Distal Intergenic	5	172195093	172198203	3111	2	1843	uc003mbv.2	-17367	ENSG00000120129	DUSP1
chr6	2937160	2937778	619	*	-0.609544	0.00671425	0.11125	Distal Intergenic	6	2948393	2958403	10011	2	5269	uc003muj.3	20625	ENSG00000124570	SERPINB6
chr6	3642693	3643255	563	*	-0.723552	0.0364192	0.25582	Distal Intergenic	6	3722836	3752246	29411	2	221749	uc003mvt.2	108991	ENSG00000168994	PXDC1
chr6	3990243	3991119	877	*	-0.761425	0.00172075	0.0545094	Distal Intergenic	6	4021569	4065217	43649	1	8899	uc003mvv.3	-30450	ENSG00000112739	PRPF4B
chr6	4164116	4164456	341	*	-1.13139	0.000265847	0.0196226	Distal Intergenic	6	4115927	4135831	19905	2	10455	uc003mwf.3	-28285	ENSG00000198721	ECI2
chr6	6852209	6852928	720	*	-0.588248	0.0123292	0.151292	Distal Intergenic	6	6649848	6655216	5369	1	9450	uc003mwz.1	202361	ENSG00000112799	LY86
chr6	11939509	11939822	314	*	-1.76671	5.63036e-05	0.00739165	Distal Intergenic	6	12012724	12165232	152509	1	3096	uc003nac.3	-72902	ENSG00000095951	HIVEP1
chr6	12582333	12582690	358	*	-0.762718	0.0222731	0.202008	Distal Intergenic	6	12717037	13253337	536301	1	221692	uc011dir.2	-134347	ENSG00000112137	PHACTR1
chr6	14205123	14205552	430	*	-0.677743	0.0494757	0.297187	Distal Intergenic	6	14117865	14137148	19284	1	9308	uc003nbi.3	87258	ENSG00000112149	CD83
chr6	14713669	14714418	750	*	-0.610683	0.00373393	0.0829609	Distal Intergenic	6	15245734	15497401	251668	1	3720	uc011diu.1	-531316	ENSG00000008083	JARID2
chr6	15683310	15683714	405	*	-0.656498	0.024787	0.211366	Distal Intergenic	6	15523801	15663289	139489	2	84062	uc010jph.3	-20021	ENSG00000047579	DTNBP1
chr6	20276886	20277773	888	*	-0.56817	0.0164338	0.174373	Distal Intergenic	6	20099916	20212695	112780	2	154141	uc011dji.2	-64191	ENSG00000172197	MBOAT1
chr6	20317637	20318010	374	*	-0.703992	0.0398319	0.267716	Distal Intergenic	6	20402137	20483151	81015	1	1871	uc003ncz.2	-84127	ENSG00000112242	E2F3
chr6	21586237	21586948	712	*	-0.933787	0.000826084	0.0366652	Distal Intergenic	6	21593972	21598849	4878	1	6659	uc003ndi.3	-7024	ENSG00000124766	SOX4
chr6	22598198	22599155	958	*	-0.581591	0.0144816	0.163135	Distal Intergenic	6	22569678	22570750	1073	1	154150	uc003nds.3	28520	ENSG00000112273	HDGFL1
chr6	23370950	23371297	348	*	-0.998389	0.0347292	0.24903	Distal Intergenic	6	24126414	24130334	3921	1	140767	uc003ndv.3	-755117	ENSG00000152954	NRSN1
chr6	26150040	26150432	393	*	-0.639926	0.0324392	0.240616	Distal Intergenic	6	26156559	26157343	785	1	3008	uc003ngq.3	-6127	ENSG00000168298	H1-4
chr6	26193882	26194174	293	*	-0.954023	0.0124077	0.151678	Distal Intergenic	6	26188938	26189304	367	2	8360	uc003ngu.3	-4578	ENSG00000277157	H4C4
chr6	26212598	26213219	622	*	-0.644496	0.02226	0.201932	Distal Intergenic	6	26216428	26216872	445	2	8339	uc003ngz.2	3653	ENSG00000273802	H2BC8
chr6	26549692	26550430	739	*	-0.575429	0.0306757	0.234816	Distal Intergenic	6	26538572	26547164	8593	1	10473	uc003nig.3	11120	ENSG00000182952	HMGN4
chr6	39058523	39059448	926	*	-0.524422	0.0260878	0.216624	Distal Intergenic	6	39071840	39082865	11026	2	55776	uc003ook.1	23417	ENSG00000112167	SAYSD1
chr6	40966293	40967207	915	*	-0.56554	0.0344892	0.248207	Distal Intergenic	6	40994640	41006938	12299	2	222643	uc003opi.3	39731	ENSG00000124602	UNC5CL
chr6	42742069	42742342	274	*	-0.729582	0.0132472	0.156783	Distal Intergenic	6	42749790	42820399	70610	1	23506	uc003osm.1	-7448	ENSG00000112624	BICRAL
chr6	44158064	44158410	347	*	-0.76497	0.00893215	0.128181	Distal Intergenic	6	44144318	44151004	6687	1	11131	uc011dvn.2	13746	ENSG00000137225	CAPN11
chr6	49614536	49614986	451	*	-1.01214	0.0126782	0.152922	Distal Intergenic	6	49572890	49604587	31698	2	6005	uc010jzm.3	-9949	ENSG00000112077	RHAG
chr6	49749450	49750075	626	*	-1.27115	6.14295e-05	0.00784175	Distal Intergenic	6	49753364	49755053	1690	2	5232	uc003ozu.3	4978	ENSG00000170950	PGK2
chr6	53600241	53600761	521	*	-0.680653	0.0331666	0.243492	Distal Intergenic	6	53659534	53788919	129386	1	55227	uc003pcd.1	-58773	ENSG00000137269	LRRC1
chr6	56934166	56934590	425	*	-0.835916	0.00407932	0.0873885	Distal Intergenic	6	56954808	56974512	19705	1	26036	uc011dxn.3	-20218	ENSG00000112200	ZNF451
chr6	57052527	57052984	458	*	-1.04465	0.00611695	0.10651	Distal Intergenic	6	57038234	57050012	11779	1	9532	uc011dxo.2	14293	ENSG00000112208	BAG2
chr6	70380806	70381206	401	*	-2.1767	6.04047e-06	0.00204183	Distal Intergenic	6	70385641	70500557	114917	2	55788	uc003pez.3	119351	ENSG00000168216	LMBRD1
chr6	71901099	71901681	583	*	-0.969865	0.00259125	0.068502	Distal Intergenic	6	71998477	72012230	13754	1	79627	uc003pfx.1	-96796	ENSG00000119900	OGFRL1
chr6	72122518	72123290	773	*	-1.08333	0.00212276	0.0609726	Distal Intergenic	6	72124149	72130448	6300	2	79940	uc003pfz.1	7158	ENSG00000233237	LINC00472
chr6	73289715	73290068	354	*	-1.80636	5.6049e-05	0.00738036	Distal Intergenic	6	73331571	73834372	502802	1	56479	uc003pgj.4	-41503	ENSG00000185760	KCNQ5
chr6	100792276	100792731	456	*	-1.6687	7.33589e-06	0.00225929	Distal Intergenic	6	100836750	100911811	75062	2	6492	uc003pqj.4	119080	ENSG00000112246	SIM1
chr6	106182634	106183036	403	*	-0.955404	0.0143153	0.1621	Distal Intergenic	6	105725442	105850999	125558	2	5550	uc003prc.3	-331635	ENSG00000085377	PREP
chr6	106453389	106454247	859	*	-0.622259	0.0138149	0.160014	Distal Intergenic	6	106534195	106557814	23620	1	639	uc003prd.2	-79948	ENSG00000057657	PRDM1
chr6	110242158	110242484	327	*	-0.890774	0.0355092	0.252306	Distal Intergenic	6	110300298	110301924	1627	1	2830	uc003ptu.3	-57814	ENSG00000146360	GPR6
chr6	113201060	113201708	649	*	-0.64447	0.0172763	0.178539	Distal Intergenic	6	112668532	112672498	3967	1	442247	uc003pvx.1	532528	ENSG00000251258	RFPL4B
chr6	125673976	125674708	733	*	-0.94122	0.0019227	0.0577079	Distal Intergenic	6	125596496	125623282	26787	2	51020	uc003qab.1	-50694	ENSG00000111906	HDDC2
chr6	126263496	126263864	369	*	-1.23521	0.000341571	0.0221985	Distal Intergenic	6	126277861	126301389	23529	1	135114	uc003qal.4	-13997	ENSG00000111911	HINT3
chr6	130836474	130836823	350	*	-0.689273	0.0342161	0.247012	Distal Intergenic	6	130758262	130764210	5949	1	114801	uc003qcb.3	78212	ENSG00000164484	TMEM200A
chr6	132299257	132300049	793	*	-0.510401	0.0497073	0.297853	Distal Intergenic	6	132269317	132272518	3202	2	1490	uc003qcz.3	-26739	ENSG00000118523	CCN2
chr6	132610464	132611059	596	*	-0.884775	0.00225025	0.0628437	Distal Intergenic	6	132617194	132696204	79011	2	26002	uc003qde.3	85145	ENSG00000079931	MOXD1
chr6	135230065	135230557	493	*	-0.635746	0.0460717	0.288478	Distal Intergenic	6	135238528	135271260	32733	2	64577	uc003qew.3	40703	ENSG00000118514	ALDH8A1
chr6	136548353	136548685	333	*	-0.963472	0.0123992	0.151678	Distal Intergenic	6	136552168	136571449	19282	2	113115	uc003qgt.1	22764	ENSG00000146410	MTFR2
chr6	138070440	138071354	915	*	-0.557935	0.0246366	0.210765	Distal Intergenic	6	138188325	138204451	16127	1	7128	uc003qhr.4	-116971	ENSG00000118503	TNFAIP3
chr6	139682894	139683703	810	*	-0.772973	0.000841452	0.0367604	Distal Intergenic	6	139693392	139695350	1959	2	10370	uc021zfz.2	11647	ENSG00000164442	CITED2
chr6	140072101	140072597	497	*	-0.580581	0.0358553	0.253692	Distal Intergenic	6	140092210	140181608	89399	1	100132735	uc003qir.3	-19613	ENSG00000231426	FILNC1
chr6	140892435	140893155	721	*	-1.38905	0.000958083	0.0394117	Distal Intergenic	6	141004951	141005020	70	1	100616180	uc021zge.1	-111796	ENSG00000264390	MIR4465
chr6	141882751	141883218	468	*	-0.821805	0.0339408	0.245728	Distal Intergenic	6	142396745	142409936	13192	2	4829	uc003qiu.3	526718	ENSG00000135577	NMBR
chr6	143689698	143690116	419	*	-0.707427	0.0321175	0.239568	Distal Intergenic	6	143754968	143763814	8847	2	134637	uc003qjk.1	73698	ENSG00000189007	ADAT2
chr6	144589684	144590082	399	*	-0.922555	0.00544543	0.101096	Distal Intergenic	6	144607490	144801118	193629	1	7402	uc010khq.1	-17408	ENSG00000152818	UTRN
chr6	148952165	148952620	456	*	-1.17235	0.00254004	0.0677382	Distal Intergenic	6	148845549	148873184	27636	1	23328	uc003qmf.1	106616	ENSG00000111961	SASH1
chr6	149446809	149447280	472	*	-1.5533	0.000867762	0.0372928	Distal Intergenic	6	149539759	149732747	192989	1	23118	uc011eec.2	-92479	ENSG00000055208	TAB2
chr6	150599728	150600037	310	*	-0.947112	0.00600348	0.105486	Distal Intergenic	6	150690028	150725765	35738	1	389434	uc003qnu.2	-89991	ENSG00000009765	IYD
chr6	153327692	153328066	375	*	-1.95552	8.91493e-06	0.00252147	Distal Intergenic	6	153308400	153323925	15526	2	54516	uc011efa.2	-3767	ENSG00000112031	MTRF1L
chr6	154913590	154914134	545	*	-0.603327	0.00748805	0.117728	Distal Intergenic	6	154475618	154831753	356136	2	26034	uc021zhc.1	-81837	ENSG00000074706	IPCEF1
chr6	156002752	156003125	374	*	-1.56422	0.000184281	0.0154785	Distal Intergenic	6	155716502	155777037	60536	2	50508	uc003qqm.3	-225715	ENSG00000074771	NOX3
chr6	156788288	156788886	599	*	-0.76263	0.0172311	0.178242	Distal Intergenic	6	157099064	157531913	432850	1	57492	uc003qqn.3	-310178	ENSG00000049618	ARID1B
chr6	157782138	157782554	417	*	-0.65473	0.0263925	0.217723	Distal Intergenic	6	157802557	158094977	292421	1	79683	uc003qqs.3	-20003	ENSG00000175048	ZDHHC14
chr6	160296357	160296763	407	*	-0.665569	0.0240419	0.208326	Distal Intergenic	6	160327974	160329107	1134	1	4142	uc003qsz.3	-31211	ENSG00000130368	MAS1
chr6	163815545	163815939	395	*	-0.650159	0.0208454	0.196232	Distal Intergenic	6	163834097	163834982	886	2	100526820	uc021zib.1	19043	ENSG00000270419	CAHM
chr6	166731719	166732571	853	*	-0.542047	0.0119348	0.148756	Distal Intergenic	6	166719168	166721871	2704	2	285800	uc003quw.1	-9848	ENSG00000176381	PRR18
chr6	170452135	170452645	511	*	-0.808473	0.00198382	0.0584984	Distal Intergenic	6	170563422	170571657	8236	2	154449	uc003qxl.2	119012	ENSG00000230960	LOC154449
chr6	170758921	170759576	656	*	-0.802513	0.00263636	0.0691257	Distal Intergenic	6	170844204	170859529	15326	2	5689	uc003qxr.3	99953	ENSG00000008018	PSMB1
chr6	170883953	170884303	351	*	-0.957889	0.0101273	0.136998	Distal Intergenic	6	170884660	170893742	9083	2	5134	uc003qxv.3	9439	ENSG00000071994	PDCD2
chr7	2571012	2571828	817	*	-0.510693	0.0332006	0.243518	Distal Intergenic	7	2566708	2566786	79	1	100616116	uc021zyy.1	4304	ENSG00000264357	MIR4648
chr7	10518906	10519240	335	*	-0.820365	0.0193917	0.189361	Distal Intergenic	7	10971580	10979813	8234	2	4697	uc003srx.2	460573	ENSG00000189043	NDUFA4
chr7	17182619	17182948	330	*	-1.10828	0.00150023	0.0501608	Distal Intergenic	7	17338276	17385775	47500	1	196	uc011jxz.1	-155328	ENSG00000106546	AHR
chr7	20104090	20104879	790	*	-0.911321	0.00063902	0.0318855	Distal Intergenic	7	20181539	20193154	11616	1	100874041	uc031swo.1	-76660	ENSG00000228598	MACC1-AS1
chr7	20874769	20875096	328	*	-0.836808	0.0416206	0.273699	Distal Intergenic	7	20866917	20867439	523	1	222901	uc011jyj.1	7852	ENSG00000219451	RPL23P8
chr7	23244027	23244490	464	*	-0.941838	0.00296967	0.0742562	Distal Intergenic	7	23234022	23240630	6609	1	11097	uc011jyx.3	10005	ENSG00000136243	NUP42
chr7	25955812	25956219	408	*	-0.696883	0.0422956	0.275985	Distal Intergenic	7	25989539	25989606	68	2	406940	uc011jzf.2	33387	ENSG00000199085	MIR148A
chr7	26253911	26254287	377	*	-0.664497	0.0301568	0.232675	Distal Intergenic	7	26241324	26253227	11904	1	11335	uc003sxv.3	12587	ENSG00000122565	CBX3
chr7	26540794	26541532	739	*	-0.543399	0.0201366	0.192868	Distal Intergenic	7	26572740	26578444	5705	2	9808	uc003sya.2	36912	ENSG00000122548	KIAA0087
chr7	30160308	30160788	481	*	-0.743705	0.00685285	0.112478	Distal Intergenic	7	30174552	30199534	24983	1	222166	uc011kab.1	-13764	ENSG00000180354	MTURN
chr7	35666957	35667333	377	*	-1.02103	0.00416568	0.0883093	Distal Intergenic	7	35672270	35734745	62476	2	64224	uc003tet.3	67412	ENSG00000122557	HERPUD2
chr7	41948901	41949894	994	*	-0.61909	0.0120356	0.149242	Distal Intergenic	7	41728601	41742706	14106	2	3624	uc003thr.3	-206195	ENSG00000122641	INHBA
chr7	47186014	47186537	524	*	-0.693016	0.0416205	0.273699	Distal Intergenic	7	47314752	47409218	94467	2	64759	uc022acn.1	222681	ENSG00000136205	TNS3
chr7	63968716	63969058	343	*	-1.1146	0.00533283	0.0998752	Distal Intergenic	7	63980255	64023505	43251	2	340252	uc003tta.2	54447	ENSG00000173041	ZNF680
chr7	65899925	65900326	402	*	-0.757081	0.0049233	0.0958652	Distal Intergenic	7	65841031	65865395	24365	2	285908	uc003tux.4	-34530	ENSG00000179406	LINC00174
chr7	79731600	79732255	656	*	-0.78543	0.0242228	0.209092	Distal Intergenic	7	79764140	79848725	84586	1	2770	uc003uhb.1	-31885	ENSG00000127955	GNAI1
chr7	81019658	81019962	305	*	-1.18713	0.011256	0.144112	Distal Intergenic	7	81331444	81399452	68009	2	3082	uc003uhl.3	379490	ENSG00000019991	HGF
chr7	81559541	81559940	400	*	-0.837687	0.0387953	0.263787	Distal Intergenic	7	81579418	81600405	20988	2	781	uc011kgy.1	40465	ENSG00000153956	CACNA2D1
chr7	84427372	84427807	436	*	-1.09519	0.0199044	0.191645	Distal Intergenic	7	84624872	84671255	46384	2	223117	uc003uib.3	243448	ENSG00000153993	SEMA3D
chr7	92675500	92676092	593	*	-0.550177	0.0494753	0.297187	Distal Intergenic	7	92728826	92747336	18511	2	54809	uc003umf.3	71244	ENSG00000205413	SAMD9
chr7	93543936	93544423	488	*	-0.787915	0.0382107	0.262192	Distal Intergenic	7	93551016	93555826	4811	1	2791	uc003und.3	-6593	ENSG00000127920	GNG11
chr7	100743918	100744629	712	*	-0.524836	0.0145916	0.163845	Distal Intergenic	7	100728786	100735010	6225	1	81844	uc003uxr.3	15132	ENSG00000169871	TRIM56
chr7	105846115	105846478	364	*	-0.92783	0.00459793	0.0931263	Distal Intergenic	7	105888732	105925638	36907	2	10135	uc003vdq.3	79160	ENSG00000105835	NAMPT
chr7	106453861	106454475	615	*	-0.86706	0.00325392	0.0777518	Distal Intergenic	7	106505723	106547592	41870	1	5294	uc003vdv.4	-51248	ENSG00000105851	PIK3CG
chr7	115571121	115571628	508	*	-1.08415	0.00148523	0.0500278	Distal Intergenic	7	115575202	115608367	33166	2	22797	uc003vhm.2	36739	ENSG00000105967	TFEC
chr7	129155007	129155388	382	*	-0.64243	0.0344949	0.248216	Distal Intergenic	7	129142320	129152773	10454	1	100287482	uc003voy.3	12687	ENSG00000240204	SMKR1
chr7	132436232	132436520	289	*	-1.25282	0.00318644	0.0768968	Distal Intergenic	7	132333553	132413528	79976	1	286023	uc003vrd.1	102679	ENSG00000183470	FLJ40288
chr7	134011409	134011921	513	*	-1.19169	0.00192041	0.0576706	Distal Intergenic	7	133984061	134001827	17767	2	84912	uc003vro.4	-9582	ENSG00000205060	SLC35B4
chr7	134422282	134422743	462	*	-0.566509	0.0119668	0.148908	Distal Intergenic	7	134464164	134647119	182956	1	800	uc003vry.3	-41421	ENSG00000122786	CALD1
chr7	137829432	137829745	314	*	-0.717198	0.014569	0.163756	Distal Intergenic	7	137808504	137808567	64	1	100616226	uc022amk.1	20928	ENSG00000284028	MIR4468
chr7	148330768	148331303	536	*	-0.98517	0.0015409	0.0508037	Distal Intergenic	7	148287657	148312952	25296	1	202865	uc003wew.3	43111	ENSG00000170279	C7orf33
chr7	149675922	149676375	454	*	-0.679191	0.0448478	0.284493	Distal Intergenic	7	149564783	149570951	6169	2	401431	uc011kur.2	-104971	ENSG00000204934	ATP6V0E2-AS1
chr7	151024834	151025305	472	*	-0.735627	0.0368545	0.257443	Distal Intergenic	7	151038847	151049229	10383	1	51667	uc022aqc.1	-13542	ENSG00000013374	NUB1
chr7	152234806	152235652	847	*	-0.642602	0.00310327	0.0760535	Distal Intergenic	7	152161209	152162630	1422	1	100128822	uc011kvo.2	73597	ENSG00000261455	LINC01003
chr7	152341581	152342083	503	*	-1.28917	0.00015948	0.0142596	Distal Intergenic	7	152343587	152373250	29664	2	7516	uc003wld.3	31167	ENSG00000196584	XRCC2
chr8	1909524	1910310	787	*	-0.595762	0.00848133	0.125259	Distal Intergenic	8	1922044	1955109	33066	1	9920	uc003wpw.4	-11734	ENSG00000176595	KBTBD11
chr8	6548998	6549693	696	*	-0.549382	0.00477106	0.0943927	Distal Intergenic	8	6565878	6619021	53144	1	55326	uc003wqo.3	-16185	ENSG00000155189	AGPAT5
chr8	8928417	8928981	565	*	-0.589961	0.0263756	0.217713	Distal Intergenic	8	8905955	8906028	74	1	100616350	uc022aro.1	22462	ENSG00000263407	MIR4660
chr8	19033275	19034019	745	*	-0.767811	0.0113285	0.144506	Distal Intergenic	8	19041186	19103032	61847	2	100128993	uc022asm.1	69013	NA	LOC100128993
chr8	20734232	20734650	419	*	-0.992626	0.00986811	0.134859	Distal Intergenic	8	20831497	20852630	21134	1	286114	uc022asp.1	-96847	ENSG00000253199	LINC02153
chr8	22829465	22829931	467	*	-0.938811	0.00499836	0.0965642	Distal Intergenic	8	22844930	22877710	32781	1	23221	uc003xcp.2	-14999	ENSG00000008853	RHOBTB2
chr8	24505722	24506357	636	*	-0.56034	0.0422547	0.275926	Distal Intergenic	8	24333417	24384483	51067	1	8756	uc003xec.3	172305	ENSG00000069206	ADAM7
chr8	37935543	37936187	645	*	-0.517792	0.0475922	0.292503	Distal Intergenic	8	37963011	37997598	34588	1	9070	uc003xkt.5	-26824	ENSG00000129691	ASH2L
chr8	50156726	50157049	324	*	-1.43645	0.0021848	0.0620034	Distal Intergenic	8	49984900	49988642	3743	1	492307	uc031tbc.1	171826	ENSG00000168333	PPDPFL
chr8	55096193	55096550	358	*	-0.911721	0.00733698	0.116442	Distal Intergenic	8	55047781	55061074	13294	1	29088	uc003xsa.2	48412	ENSG00000137547	MRPL15
chr8	55250184	55250645	462	*	-2.0075	6.9455e-07	0.000520312	Distal Intergenic	8	55370495	55373456	2962	1	64321	uc003xsb.4	-119850	ENSG00000164736	SOX17
chr8	55693143	55694044	902	*	-0.636735	0.0205332	0.194803	Distal Intergenic	8	55533515	55682531	149017	1	6101	uc011ldy.1	159628	ENSG00000104237	RP1
chr8	58810055	58810738	684	*	-0.647736	0.0225207	0.203068	Distal Intergenic	8	58907113	59062277	155165	1	90362	uc003xtj.1	-96375	ENSG00000169122	FAM110B
chr8	61563393	61563906	514	*	-0.807934	0.04668	0.290365	Distal Intergenic	8	61591324	61780586	189263	1	55636	uc003xue.3	-27418	ENSG00000171316	CHD7
chr8	62643101	62643751	651	*	-0.774943	0.0119475	0.148837	Distal Intergenic	8	62627347	62627418	72	1	100616484	uc022ava.1	15754	ENSG00000264408	MIR4470
chr8	78845532	78845983	452	*	-1.86141	4.34459e-05	0.00617555	Distal Intergenic	8	79428336	79517502	89167	1	5569	uc003yba.3	-582353	ENSG00000171033	PKIA
chr8	79643135	79643452	318	*	-0.918678	0.0150495	0.166524	Distal Intergenic	8	79635083	79636609	1527	2	101241902	uc031tbn.1	-6526	NA	LOC101241902
chr8	79733408	79734242	835	*	-1.47912	0.000152077	0.0139118	Distal Intergenic	8	79645288	79717758	72471	2	3574	uc003ybi.3	-15650	ENSG00000104432	IL7
chr8	80804611	80805520	910	*	-0.52008	0.00374428	0.0829609	Distal Intergenic	8	80676245	80680098	3854	2	23462	uc003ybm.3	-124513	ENSG00000164683	HEY1
chr8	86918387	86918836	450	*	-1.23244	0.00192795	0.0578082	Distal Intergenic	8	86775050	86840171	65122	2	254958	uc022axi.1	-78216	NA	REXO1L1P
chr8	91586782	91587532	751	*	-0.816502	0.037504	0.259689	Distal Intergenic	8	91634223	91658133	23911	2	169200	uc003yen.2	70601	ENSG00000180694	TMEM64
chr8	95343661	95344007	347	*	-0.936076	0.0270429	0.220398	Distal Intergenic	8	95261485	95274547	13063	2	2669	uc003ygj.3	-69114	ENSG00000164949	GEM
chr8	96254416	96255244	829	*	-0.522825	0.0486017	0.295165	Distal Intergenic	8	96219235	96228602	9368	2	619344	uc031tbt.1	-25814	ENSG00000253351	LINC01298
chr8	102161809	102162569	761	*	-0.509051	0.0322487	0.239901	Distal Intergenic	8	102209266	102217960	8695	2	51123	uc003yka.3	55391	ENSG00000120963	ZNF706
chr8	103206758	103207116	359	*	-0.899732	0.0095463	0.132586	Distal Intergenic	8	103216729	103251059	34331	2	50484	uc022azl.1	43943	ENSG00000048392	RRM2B
chr8	103497081	103497450	370	*	-0.803469	0.0422573	0.275926	Distal Intergenic	8	103563848	103573245	9398	1	4956	uc003ykt.2	-66398	ENSG00000155087	ODF1
chr8	103631028	103631349	322	*	-0.721171	0.0273691	0.221688	Distal Intergenic	8	103661005	103666168	5164	2	7071	uc011lhj.1	34819	ENSG00000155090	KLF10
chr8	106315970	106316349	380	*	-1.52945	0.000182753	0.0154086	Distal Intergenic	8	106331147	106816767	485621	1	23414	uc003ymd.3	-14798	ENSG00000169946	ZFPM2
chr8	107194426	107194858	433	*	-0.836126	0.0280356	0.22415	Distal Intergenic	8	107282406	107764921	482516	1	55074	uc003ymf.3	-87548	ENSG00000164830	OXR1
chr8	115033576	115033896	321	*	-2.67665	6.40546e-06	0.00210114	Distal Intergenic	8	114321447	114449242	127796	2	114788	uc003ynx.4	-584334	ENSG00000164796	CSMD3
chr8	122376579	122377227	649	*	-0.574876	0.0470601	0.290842	Distal Intergenic	8	122651586	122657564	5979	1	594842	uc022baf.1	-274359	NA	HAS2-AS1
chr8	127835928	127836278	351	*	-0.780862	0.00235576	0.0647157	Distal Intergenic	8	128025399	128033259	7861	1	100750225	uc022bbd.1	-189121	ENSG00000253438	PCAT1
chr8	128503086	128503560	475	*	-1.20178	0.00307428	0.0755098	Distal Intergenic	8	128455595	128494384	38790	2	727677	uc011liv.1	-8702	ENSG00000246228	CASC8
chr8	129632560	129632923	364	*	-0.790069	0.019464	0.189486	Distal Intergenic	8	129162362	129162434	73	1	100302281	uc022bbk.1	470198	ENSG00000221261	MIR1208
chr8	130496495	130497091	597	*	-0.524625	0.0318894	0.238894	Distal Intergenic	8	130228713	130253486	24774	2	728724	uc003ysp.2	-243009	ENSG00000229140	LINC00977
chr8	130572181	130572594	414	*	-0.5478	0.0413715	0.273	Distal Intergenic	8	130760442	130799134	38693	2	56169	uc003ysr.3	226540	ENSG00000147697	GSDMC
chr8	134345512	134345865	354	*	-1.02052	0.00299838	0.0744681	Distal Intergenic	8	134249414	134309547	60134	2	10397	uc011lji.1	-35965	ENSG00000104419	NDRG1
chr8	142324519	142325206	688	*	-0.570831	0.0119357	0.148756	Distal Intergenic	8	142350648	142354720	4073	1	731779	uc003ywe.3	-25442	ENSG00000253595	LINC01300
chr8	144986104	144986757	654	*	-0.553803	0.00193525	0.0578967	Distal Intergenic	8	144989321	145013758	24438	2	5339	uc003zab.1	27001	ENSG00000178209	PLEC
chr9	4358983	4359366	384	*	-0.505848	0.0493383	0.297005	Distal Intergenic	9	4285539	4300035	14497	2	169792	uc003zii.1	-58948	ENSG00000107249	GLIS3
chr9	4964997	4965354	358	*	-1.64643	3.13571e-05	0.00516018	Distal Intergenic	9	4985086	5128183	143098	1	3717	uc010mhm.3	-19732	ENSG00000096968	JAK2
chr9	21042274	21042607	334	*	-1.0225	0.0127662	0.153686	Distal Intergenic	9	21006365	21031635	25271	2	401494	uc010mir.1	-10639	ENSG00000188921	HACD4
chr9	21097360	21097700	341	*	-1.14482	0.00413543	0.0879729	Distal Intergenic	9	21077104	21077943	840	2	3456	uc003zok.3	-19417	ENSG00000171855	IFNB1
chr9	21778791	21779416	626	*	-1.56825	0.000917136	0.0385169	Distal Intergenic	9	21802635	21865969	63335	1	4507	uc003zph.3	-23219	ENSG00000099810	MTAP
chr9	22202854	22203266	413	*	-1.105	0.00990566	0.135054	Distal Intergenic	9	22113665	22121093	7429	1	100048912	uc010miz.3	89189	ENSG00000240498	CDKN2B-AS1
chr9	27609308	27609670	363	*	-0.76027	0.0396773	0.267125	Distal Intergenic	9	27560499	27573864	13366	2	203228	uc003zqr.2	-35444	ENSG00000147894	C9orf72
chr9	33495988	33496444	457	*	-1.65479	0.000736037	0.0343219	Distal Intergenic	9	33504535	33511164	6630	2	441394	uc022bfm.1	14720	NA	SUGT1P1
chr9	35055315	35055840	526	*	-0.858325	0.000728323	0.0341872	Distal Intergenic	9	35042223	35045988	3766	1	138724	uc003zvx.3	13092	ENSG00000174038	C9orf131
chr9	35968087	35968529	443	*	-0.893115	0.00462469	0.0932657	Distal Intergenic	9	35957105	35958151	1047	2	56656	uc011lpi.2	-9936	ENSG00000278889	OR2S2
chr9	71258495	71258868	374	*	-0.705527	0.0193506	0.189092	Distal Intergenic	9	71320330	71624092	303763	1	8395	uc004agu.4	-61462	ENSG00000107242	PIP5K1B
chr9	80818456	80818821	366	*	-0.704027	0.0461592	0.28865	Distal Intergenic	9	80850991	80881619	30629	1	84131	uc004akx.2	-32170	ENSG00000148019	CEP78
chr9	81148187	81148565	379	*	-0.946127	0.00879203	0.126926	Distal Intergenic	9	80912059	80945009	32951	1	29968	uc004alb.3	236128	ENSG00000135069	PSAT1
chr9	86261705	86262135	431	*	-0.523775	0.0361412	0.254784	Distal Intergenic	9	86237964	86259045	21082	1	414328	uc031tef.1	23741	ENSG00000148057	IDNK
chr9	88022478	88023037	560	*	-0.984002	0.00204438	0.0596235	Distal Intergenic	9	88161454	88258258	96805	2	23287	uc004aod.4	235221	ENSG00000135049	AGTPBP1
chr9	90026019	90026547	529	*	-0.651135	0.0159612	0.171312	Distal Intergenic	9	90112658	90323549	210892	1	1612	uc004apc.3	-86111	ENSG00000196730	DAPK1
chr9	90328493	90329027	535	*	-0.823738	0.00273297	0.0705658	Distal Intergenic	9	90340974	90346384	5411	1	1514	uc004aph.3	-11947	ENSG00000135047	CTSL
chr9	92505337	92505707	371	*	-1.13485	3.87666e-05	0.00583984	Distal Intergenic	9	92254698	92334674	79977	1	100129066	uc004aqs.2	250639	ENSG00000237372	LOC100129066
chr9	94167615	94168606	992	*	-0.542748	0.00417292	0.0883848	Distal Intergenic	9	94171327	94186144	14818	2	4783	uc004arh.3	17538	ENSG00000165030	NFIL3
chr9	111100206	111100672	467	*	-1.13802	0.00954803	0.132586	Distal Intergenic	9	111616869	111618275	1407	2	10880	uc004bdi.3	517603	ENSG00000148156	ACTL7B
chr9	113571015	113571449	435	*	-1.03841	0.011588	0.146231	Distal Intergenic	9	113431051	113563278	132228	1	4593	uc022blv.1	139964	ENSG00000030304	MUSK
chr9	116371876	116372413	538	*	-0.594029	0.0310247	0.235956	Distal Intergenic	9	116356434	116360023	3590	1	5998	uc031tev.1	15442	ENSG00000138835	RGS3
chr9	116599501	116599948	448	*	-1.1708	0.00166386	0.0534401	Distal Intergenic	9	116638562	116781589	143028	1	114991	uc004bib.1	-38614	ENSG00000157657	ZNF618
chr9	117271579	117272169	591	*	-0.847574	0.00823645	0.123873	Distal Intergenic	9	117240601	117267736	27136	2	25861	uc004bjb.3	-3843	ENSG00000095397	WHRN
chr9	124314263	124314764	502	*	-0.54875	0.0138443	0.160123	Distal Intergenic	9	124329399	124547809	218411	1	153090	uc004bln.3	-14635	ENSG00000136848	DAB2IP
chr9	124995406	124996013	608	*	-0.527988	0.0242818	0.20941	Distal Intergenic	9	124964856	124991091	26236	2	26468	uc004bly.4	-4315	ENSG00000106852	LHX6
chr9	125095570	125095991	422	*	-0.736225	0.00492747	0.0959127	Distal Intergenic	9	125132809	125157982	25174	1	5742	uc010mwb.2	-36818	ENSG00000095303	PTGS1
chr9	132203887	132204494	608	*	-0.517722	0.0285549	0.225848	Distal Intergenic	9	132245730	132266538	20809	1	100506190	uc004bxv.3	-41236	NA	LINC00963
chr9	133414373	133415047	675	*	-0.748116	0.0147212	0.164732	Distal Intergenic	9	133452737	133454881	2145	2	100272217	uc011mby.2	39834	NA	LOC100272217
chr9	141021758	141022178	421	*	-0.782456	0.0379768	0.261331	Distal Intergenic	9	141044565	141071885	27321	1	643224	uc010ncq.3	-22387	NA	TUBBP5
chr10	2924878	2925201	324	*	-0.659665	0.0393694	0.266041	Distal Intergenic	10	3109712	3178997	69286	1	5214	uc001igp.3	-184511	ENSG00000067057	PFKP
chr10	4303128	4303616	489	*	-1.49141	1.73825e-06	0.000973351	Distal Intergenic	10	4698348	4704606	6259	1	338588	uc001ihg.3	-394732	ENSG00000225269	LINC00705
chr10	5184361	5185042	682	*	-1.13684	0.00314904	0.0765289	Distal Intergenic	10	5196655	5227150	30496	2	340811	uc009xhz.2	42108	ENSG00000264006	AKR1C8P
chr10	5339003	5339398	396	*	-0.823692	0.00556332	0.102021	Distal Intergenic	10	5406976	5416169	9194	1	114131	uc001ihx.1	-67578	ENSG00000178473	UCN3
chr10	5527278	5527738	461	*	-0.529664	0.0404666	0.269855	Distal Intergenic	10	5540658	5541533	876	2	51806	uc001iic.2	13795	ENSG00000178372	CALML5
chr10	6963481	6964104	624	*	-1.05592	0.00122408	0.0453202	Distal Intergenic	10	6821560	6884868	63309	1	100507127	uc001ijm.3	141921	ENSG00000238266	LINC00707
chr10	9062008	9062915	908	*	-0.656558	0.0314362	0.237482	Distal Intergenic	10	8096667	8117164	20498	1	2625	uc001ika.3	965341	ENSG00000107485	GATA3
chr10	9785036	9785389	354	*	-1.01283	0.00602653	0.10569	Distal Intergenic	10	10826402	10836877	10476	2	207107	uc001ikf.1	1051488	ENSG00000225383	SFTA1P
chr10	21773994	21774652	659	*	-0.619265	0.0216482	0.199982	Distal Intergenic	10	21785491	21785570	80	2	100302129	uc021pnw.1	10918	ENSG00000222071	MIR1915
chr10	22451415	22451794	380	*	-1.04979	0.0232112	0.205648	Distal Intergenic	10	22497743	22498912	1170	2	340900	uc021pob.1	47118	ENSG00000223601	EBLN1
chr10	22819069	22820002	934	*	-0.562784	0.00849737	0.125346	Distal Intergenic	10	22823766	22880710	56945	2	5305	uc010qcu.2	60708	ENSG00000150867	PIP4K2A
chr10	30467515	30467893	379	*	-0.626456	0.0191906	0.188359	Distal Intergenic	10	30301729	30404420	102692	2	57608	uc001iuz.3	-63095	ENSG00000165757	JCAD
chr10	34285785	34286250	466	*	-0.65161	0.0259048	0.215952	Distal Intergenic	10	34048641	34061608	12968	2	100505583	uc001ixd.3	-224177	ENSG00000261683	LINC00838
chr10	43230368	43230682	315	*	-1.20603	0.000989586	0.0401014	Distal Intergenic	10	43277954	43330385	52432	1	9790	uc001jaj.3	-47272	ENSG00000165733	BMS1
chr10	44194156	44194900	745	*	-0.685154	0.0010522	0.0415157	Distal Intergenic	10	44139307	44144326	5020	2	7580	uc001jbc.3	-49830	ENSG00000169740	ZNF32
chr10	44253657	44254240	584	*	-0.725751	0.00919204	0.130125	Distal Intergenic	10	44282860	44285865	3006	2	10151	uc010qfe.1	31625	NA	HNRNPA3P1
chr10	54090512	54091011	500	*	-1.38849	0.000422292	0.0250822	Distal Intergenic	10	54074041	54077417	3377	1	22943	uc001jjr.3	16471	ENSG00000107984	DKK1
chr10	54330901	54331355	455	*	-0.987645	0.0197493	0.190869	Distal Intergenic	10	54525140	54531460	6321	2	4153	uc001jjt.3	200105	ENSG00000165471	MBL2
chr10	62783555	62783938	384	*	-1.1656	0.00144394	0.0493882	Distal Intergenic	10	62669081	62761198	92118	2	9886	uc001jlm.3	-22357	ENSG00000072422	RHOBTB1
chr10	77495540	77495921	382	*	-0.79602	0.00836517	0.12472	Distal Intergenic	10	77542519	78317126	774608	1	83938	uc001jxi.3	-46598	ENSG00000148655	LRMDA
chr10	90456515	90456981	467	*	-0.581968	0.0476301	0.292632	Distal Intergenic	10	90484301	90512513	28213	1	643414	uc010qmv.2	-27320	ENSG00000204021	LIPK
chr10	91318293	91319074	782	*	-0.528197	0.00865191	0.126171	Distal Intergenic	10	91190051	91295313	105263	2	387700	uc001kgm.3	-22980	ENSG00000152779	SLC16A12
chr10	91338079	91338710	632	*	-1.60756	0.000299164	0.0207833	Distal Intergenic	10	91352504	91352584	81	2	406901	uc001kgq.2	13874	ENSG00000198997	MIR107
chr10	91443566	91443980	415	*	-0.73461	0.0113345	0.144513	Distal Intergenic	10	91451057	91457685	6629	2	283011	uc010qni.1	13705	NA	FLJ37201
chr10	92880401	92880845	445	*	-0.676882	0.0341911	0.246863	Distal Intergenic	10	92911761	92912837	1077	2	119369	uc001khf.2	31992	NA	NUDT9P1
chr10	94475603	94476064	462	*	-0.789308	0.00879294	0.126926	Distal Intergenic	10	94449681	94455408	5728	1	3087	uc001kid.3	25922	ENSG00000152804	HHEX
chr10	94966510	94967085	576	*	-0.566831	0.0356631	0.252923	Distal Intergenic	10	94833647	94837641	3995	1	1592	uc001kil.2	132863	ENSG00000095596	CYP26A1
chr10	97061379	97061857	479	*	-0.52907	0.0210083	0.196925	Distal Intergenic	10	96997325	97050905	53581	2	9124	uc001kkh.4	-10474	ENSG00000107438	PDLIM1
chr10	99867278	99867876	599	*	-0.583122	0.0495328	0.297368	Distal Intergenic	10	99894381	100004654	110274	1	27291	uc001kow.4	-26505	ENSG00000166024	R3HCC1L
chr10	101881818	101882458	641	*	-0.554172	0.0196169	0.190366	Distal Intergenic	10	101802065	101841642	39578	2	1369	uc001kql.2	-40176	ENSG00000120054	CPN1
chr10	112069722	112070229	508	*	-1.11879	0.00184084	0.0566843	Distal Intergenic	10	112052798	112064707	11910	2	10285	uc001kzc.4	-5015	ENSG00000119953	SMNDC1
chr10	112183471	112183893	423	*	-0.572494	0.0197361	0.190775	Distal Intergenic	10	112257625	112271302	13678	1	1847	uc001kzd.3	-73732	ENSG00000138166	DUSP5
chr10	114122533	114123389	857	*	-0.514296	0.0115528	0.145986	Distal Intergenic	10	114067936	114116353	48418	2	390003	uc010qri.2	-6180	ENSG00000243316	GUCY2GP
chr10	114991595	114992090	496	*	-0.662675	0.0122041	0.150411	Distal Intergenic	10	114889392	114927436	38045	1	6934	uc010qrx.2	102203	ENSG00000148737	TCF7L2
chr10	115879329	115879682	354	*	-1.05262	0.00358863	0.0815995	Distal Intergenic	10	115881974	115904375	22402	2	55088	uc009xyd.1	24693	ENSG00000165813	CCDC186
chr10	125234364	125234777	414	*	-0.675635	0.0121707	0.150142	Distal Intergenic	10	125425871	125456913	31043	1	2849	uc001lhh.3	-191094	ENSG00000154478	GPR26
chr10	129254374	129254822	449	*	-0.645292	0.0484096	0.294678	Distal Intergenic	10	129347613	129350935	3323	1	594857	uc001ljx.1	-92791	ENSG00000214285	NPS
chr10	131216290	131216716	427	*	-0.596896	0.0305142	0.234217	Distal Intergenic	10	131265454	131565783	300330	1	4255	uc001lkh.2	-48738	ENSG00000170430	MGMT
chr10	134267735	134268132	398	*	-0.506416	0.0153263	0.168079	Distal Intergenic	10	134258714	134261825	3112	1	170393	uc001llm.3	9021	NA	LINC02870
chr10	134333908	134334600	693	*	-0.693009	0.00382071	0.0839829	Distal Intergenic	10	134351353	134591381	240029	1	3632	uc001llo.1	-16753	ENSG00000068383	INPP5A
chr11	3631316	3632184	869	*	-0.718398	0.011181	0.143629	Distal Intergenic	11	3647690	3658789	11100	1	7221	uc001lya.2	-15506	ENSG00000182048	TRPC2
chr11	6509614	6510093	480	*	-1.03852	0.000285456	0.0203662	Distal Intergenic	11	6500370	6502709	2340	2	23647	uc009yfe.2	-6905	ENSG00000132254	ARFIP2
chr11	10347035	10347642	608	*	-0.660872	0.00525778	0.0989648	Distal Intergenic	11	10326642	10328923	2282	1	133	uc001mil.1	20393	ENSG00000148926	ADM
chr11	10815650	10816249	600	*	-0.557898	0.013113	0.155727	Distal Intergenic	11	10823014	10823155	142	2	692223	uc009yge.3	6906	ENSG00000238622	SNORD97
chr11	12087924	12088286	363	*	-0.681904	0.0174036	0.17927	Distal Intergenic	11	12115543	12285329	169787	1	9645	uc010rch.1	-27257	ENSG00000133816	MICAL2
chr11	34066060	34066558	499	*	-0.693166	0.00558592	0.102232	Distal Intergenic	11	34073230	34120607	47378	1	4076	uc001mvg.3	-6672	ENSG00000135387	CAPRIN1
chr11	35077193	35077872	680	*	-0.627664	0.0230499	0.205088	Distal Intergenic	11	35160417	35244867	84451	1	960	uc021qfw.1	-82545	ENSG00000026508	CD44
chr11	46619244	46619583	340	*	-0.71867	0.0278767	0.22375	Distal Intergenic	11	46417962	46615619	197658	2	55626	uc001ncx.3	-3625	ENSG00000110497	AMBRA1
chr11	60570632	60571049	418	*	-0.611608	0.0350645	0.250559	Distal Intergenic	11	60552821	60568778	15958	1	341116	uc001npz.1	17811	ENSG00000172689	MS4A10
chr11	60810428	60811122	695	*	-0.540532	0.00901147	0.128948	Distal Intergenic	11	60869930	60895323	25394	1	921	uc009ynk.3	-58808	ENSG00000110448	CD5
chr11	64617411	64617998	588	*	-0.518139	0.0241236	0.20856	Distal Intergenic	11	64620208	64623332	3125	2	10938	uc021qkz.1	5334	ENSG00000110047	EHD1
chr11	65246195	65246945	751	*	-0.616392	0.00879594	0.126926	Distal Intergenic	11	65265233	65273939	8707	1	378938	uc010roh.3	-18288	ENSG00000251562	MALAT1
chr11	68446733	68447149	417	*	-0.605626	0.0255123	0.214655	Distal Intergenic	11	68451983	68458643	6661	1	51083	uc001oob.3	-4834	ENSG00000069482	GAL
chr11	69202410	69202805	396	*	-0.7364	0.00478254	0.0945861	Distal Intergenic	11	69061622	69156450	94829	1	26579	uc001oox.3	140788	ENSG00000172927	MYEOV
chr11	69259032	69259432	401	*	-0.600533	0.0332084	0.243543	Distal Intergenic	11	69455873	69469242	13370	1	595	uc001opa.3	-196441	ENSG00000110092	CCND1
chr11	69849029	69849551	523	*	-0.909454	0.00515793	0.0982194	Distal Intergenic	11	69924408	70035652	111245	1	55107	uc001opj.3	-74857	ENSG00000131620	ANO1
chr11	70287409	70287825	417	*	-0.594504	0.0121396	0.149933	Distal Intergenic	11	70268351	70282690	14340	1	2017	uc001opx.3	19058	ENSG00000085733	CTTN
chr11	70959782	70960193	412	*	-1.51823	1.6599e-05	0.00379042	Distal Intergenic	11	70313961	70935842	621882	2	22941	uc001oqc.3	-23940	ENSG00000162105	SHANK2
chr11	74140116	74140538	423	*	-0.968166	0.00172394	0.0545151	Distal Intergenic	11	74041361	74109502	68142	2	283209	uc001ovb.1	-30614	ENSG00000165434	PGM2L1
chr11	75879235	75879612	378	*	-0.890765	0.00108306	0.0423008	Distal Intergenic	11	75897370	75917542	20173	2	7481	uc031qcv.1	37930	ENSG00000085741	WNT11
chr11	76735254	76735726	473	*	-0.980043	0.00908818	0.129349	Distal Intergenic	11	76745435	76753005	7571	1	192134	uc021qnp.1	-9709	ENSG00000198488	B3GNT6
chr11	82683286	82683933	648	*	-1.01901	0.000814876	0.0364008	Distal Intergenic	11	82698066	82708455	10390	2	27314	uc009yvg.1	24522	ENSG00000137502	RAB30
chr11	88089750	88090417	668	*	-0.613276	0.0108085	0.141436	Distal Intergenic	11	88053981	88070941	16961	2	1075	uc001pcn.4	-18809	ENSG00000109861	CTSC
chr11	94871890	94872688	799	*	-0.611727	0.0247551	0.211322	Distal Intergenic	11	94822974	94865815	42842	1	23052	uc001pfh.3	48916	ENSG00000149218	ENDOD1
chr11	102252576	102253163	588	*	-0.648833	0.0219625	0.200976	Distal Intergenic	11	102218105	102249401	31297	1	329	uc010rur.3	34471	ENSG00000110330	BIRC2
chr11	109859422	109859768	347	*	-0.9101	0.00463754	0.0932657	Distal Intergenic	11	109963926	110042566	78641	1	85463	uc010rwc.2	-104158	ENSG00000149289	ZC3H12C
chr11	116688090	116688517	428	*	-0.591478	0.0264766	0.21806	Distal Intergenic	11	116691418	116694011	2594	2	337	uc001pps.1	5494	ENSG00000110244	APOA4
chr11	117822986	117823615	630	*	-0.562413	0.0180474	0.182487	Distal Intergenic	11	117778510	117800168	21659	2	84000	uc001pru.2	-22818	ENSG00000137747	TMPRSS13
chr11	121121725	121122270	546	*	-0.608072	0.0111743	0.143593	Distal Intergenic	11	121163388	121176419	13032	1	6309	uc001pxs.1	-41118	ENSG00000109929	SC5D
chr11	124075816	124076298	483	*	-0.929004	0.00501921	0.0967808	Distal Intergenic	11	124095398	124096312	915	1	26492	uc010saf.2	-19100	ENSG00000181214	OR8G2P
chr11	124588719	124589420	702	*	-0.523964	0.0337965	0.245164	Distal Intergenic	11	124609829	124617102	7274	1	4900	uc001qaq.2	-20409	ENSG00000154146	NRGN
chr11	128751167	128751680	514	*	-0.612937	0.0276834	0.223122	Distal Intergenic	11	128761313	128787951	26639	1	3762	uc001qet.3	-9633	ENSG00000120457	KCNJ5
chr12	7184280	7184797	518	*	-0.550179	0.0248788	0.21179	Distal Intergenic	12	7169143	7178335	9193	1	716	uc009zfs.3	15137	ENSG00000182326	C1S
chr12	8228570	8228853	284	*	-1.54366	0.000249521	0.0187891	Distal Intergenic	12	8234807	8250373	15567	1	25977	uc001qtx.2	-5954	ENSG00000089818	NECAP1
chr12	10924879	10925343	465	*	-0.821949	0.0075669	0.118296	Distal Intergenic	12	10954131	10955226	1096	2	50837	uc001qyv.3	29883	ENSG00000121377	TAS2R7
chr12	15018568	15018872	305	*	-1.01107	0.0159296	0.171139	Distal Intergenic	12	15034115	15038853	4739	2	4256	uc001rcn.2	19981	ENSG00000111341	MGP
chr12	18958851	18959497	647	*	-0.622475	0.0119636	0.148908	Distal Intergenic	12	18891045	18892122	1078	1	93661	uc001rdy.3	67806	ENSG00000177938	CAPZA3
chr12	20039472	20039887	416	*	-1.04142	0.000967431	0.0396382	Distal Intergenic	12	20167619	20251802	84184	1	100506393	uc021qvz.1	-127732	ENSG00000256287	LINC02398
chr12	20365610	20366463	854	*	-0.868352	0.000289261	0.0205106	Distal Intergenic	12	20522179	20837041	314863	1	5139	uc001reh.2	-155716	ENSG00000172572	PDE3A
chr12	22188816	22189298	483	*	-0.884264	0.00643859	0.109153	Distal Intergenic	12	22199110	22218606	19497	1	55907	uc001rfm.4	-9812	ENSG00000111726	CMAS
chr12	24821812	24822735	924	*	-0.745096	0.0303842	0.233714	Distal Intergenic	12	24719898	24737102	17205	2	144360	uc001rgb.1	-84710	ENSG00000197503	LINC00477
chr12	24936943	24937293	351	*	-1.60724	0.000988256	0.0400768	Distal Intergenic	12	24962958	25055322	92365	2	586	uc001rgc.3	118029	ENSG00000060982	BCAT1
chr12	28013527	28013911	385	*	-1.4657	0.000935706	0.0389027	Distal Intergenic	12	27933187	27955973	22787	1	57542	uc001rij.3	80340	ENSG00000087448	KLHL42
chr12	28179814	28180400	587	*	-0.632226	0.0231318	0.205479	Distal Intergenic	12	28115254	28124916	9663	2	5744	uc001rin.3	-54898	ENSG00000087494	PTHLH
chr12	28296850	28297351	502	*	-0.938044	0.000575901	0.030204	Distal Intergenic	12	28332210	28703099	370890	1	55297	uc001rio.3	-34859	ENSG00000123106	CCDC91
chr12	34191036	34191483	448	*	-1.06546	0.00150306	0.0501807	Distal Intergenic	12	34175216	34181236	6021	1	84920	uc001rlm.3	15820	ENSG00000139133	ALG10
chr12	46855288	46855768	481	*	-0.58733	0.0159609	0.171312	Distal Intergenic	12	46751971	46766645	14675	2	54407	uc001rph.3	-88643	ENSG00000134294	SLC38A2
chr12	47665724	47666217	494	*	-0.672341	0.0401197	0.268511	Distal Intergenic	12	47602203	47610226	8024	2	100233209	uc001rpp.2	-55498	ENSG00000247774	PCED1B-AS1
chr12	48563006	48563378	373	*	-0.823627	0.0292372	0.22912	Distal Intergenic	12	48541572	48551377	9806	2	140461	uc010slr.2	-11629	ENSG00000177981	ASB8
chr12	50253419	50254135	717	*	-0.709508	0.0205887	0.19517	Distal Intergenic	12	50229826	50236912	7087	2	144233	uc001rvh.3	-16507	ENSG00000186666	BCDIN3D
chr12	54753777	54754404	628	*	-0.589237	0.0279471	0.223884	Distal Intergenic	12	54756229	54758270	2042	2	53831	uc001sfu.3	3866	ENSG00000139572	GPR84
chr12	63412089	63412548	460	*	-0.851025	0.00729167	0.116159	Distal Intergenic	12	63037763	63328665	290903	2	57460	uc001srk.3	-83424	ENSG00000111110	PPM1H
chr12	63490888	63491322	435	*	-1.00486	0.023663	0.206841	Distal Intergenic	12	63536539	63546590	10052	2	552	uc001sro.2	55268	ENSG00000166148	AVPR1A
chr12	63851894	63852602	709	*	-0.613302	0.0468411	0.290366	Distal Intergenic	12	63952693	63977838	25146	2	283417	uc010sso.1	125236	ENSG00000177990	DPY19L2
chr12	64570314	64570657	344	*	-1.25089	0.00268072	0.0696937	Distal Intergenic	12	64586419	64616076	29658	2	144577	uc001srw.4	45419	ENSG00000174206	KICS2
chr12	66684168	66684612	445	*	-0.5982	0.0201295	0.192868	Distal Intergenic	12	66696335	66731992	35658	1	92797	uc009zqt.2	-11723	ENSG00000127311	HELB
chr12	68827077	68827709	633	*	-0.716432	0.0132954	0.156985	Distal Intergenic	12	68718785	68726161	7377	2	56890	uc010std.2	-100916	ENSG00000111554	MDM1
chr12	68997400	68997915	516	*	-0.967908	0.00142631	0.0490196	Distal Intergenic	12	69004619	69051493	46875	1	5908	uc010ste.2	-6704	ENSG00000127314	RAP1B
chr12	69059556	69060289	734	*	-0.592499	0.00345293	0.0800366	Distal Intergenic	12	69068151	69080639	12489	2	100507250	uc021rac.1	20350	ENSG00000247363	LOC100507250
chr12	69452551	69452909	359	*	-1.4975	2.59206e-05	0.00470451	Distal Intergenic	12	69244956	69357020	112065	2	1368	uc001sur.3	-95531	ENSG00000135678	CPM
chr12	69721616	69722163	548	*	-0.881316	0.00610198	0.106341	Distal Intergenic	12	69742134	69748013	5880	1	4069	uc001suw.2	-19971	ENSG00000090382	LYZ
chr12	72113583	72113993	411	*	-0.675687	0.020339	0.194031	Distal Intergenic	12	72079878	72097839	17962	1	55266	uc001sws.3	33705	ENSG00000139291	TMEM19
chr12	73162742	73163217	476	*	-1.02505	0.00395563	0.0858718	Distal Intergenic	12	72656327	72667289	10963	2	283392	uc010stv.2	-495453	NA	TRHDE-AS1
chr12	76349233	76349719	487	*	-0.829133	0.00721973	0.115573	Distal Intergenic	12	76419227	76425556	6330	2	22822	uc001sxu.3	75837	ENSG00000139289	PHLDA1
chr12	76677000	76677510	511	*	-0.878399	0.011565	0.14604	Distal Intergenic	12	76738266	76742222	3957	2	79738	uc001syd.1	64712	ENSG00000179941	BBS10
chr12	80164851	80165456	606	*	-0.871184	0.0012897	0.0464626	Distal Intergenic	12	80167343	80184263	16921	2	4659	uc001syy.3	18807	ENSG00000058272	PPP1R12A
chr12	88820556	88820907	352	*	-1.243	0.00739216	0.11705	Distal Intergenic	12	88886570	88912644	26075	2	4254	uc009zsn.3	91737	ENSG00000049130	KITLG
chr12	89354753	89355398	646	*	-0.751437	0.0172222	0.178241	Distal Intergenic	12	89404903	89413469	8567	2	728084	uc001tax.1	58071	ENSG00000246363	LINC02458
chr12	89640752	89641255	504	*	-0.969677	0.0100859	0.136672	Distal Intergenic	12	89741837	89746296	4460	2	1848	uc001tay.3	105041	ENSG00000139318	DUSP6
chr12	90063083	90063434	352	*	-0.765634	0.00953514	0.132586	Distal Intergenic	12	89981826	90049844	68019	2	490	uc001tbh.3	-13239	ENSG00000070961	ATP2B1
chr12	94018670	94019316	647	*	-0.833593	0.00392714	0.0854415	Distal Intergenic	12	94071151	94244531	173381	1	8738	uc001tda.3	-51835	ENSG00000169372	CRADD
chr12	102266995	102267693	699	*	-0.650534	0.0112222	0.143941	Distal Intergenic	12	102271105	102317401	46297	1	55332	uc001tix.3	-3412	ENSG00000136048	DRAM1
chr12	104503516	104504293	778	*	-0.849051	0.0167892	0.176271	Distal Intergenic	12	104510858	104532040	21183	2	4801	uc001tkl.1	27747	ENSG00000120837	NFYB
chr12	105349082	105349596	515	*	-0.722098	0.0371368	0.258535	Distal Intergenic	12	105197275	105322472	125198	2	84102	uc001tla.3	-26610	ENSG00000136052	SLC41A2
chr12	105657804	105658433	630	*	-0.643764	0.0361028	0.254676	Distal Intergenic	12	105567075	105630008	62934	2	55198	uc010swu.1	-27796	ENSG00000136044	APPL2
chr12	110690219	110691199	981	*	-0.741049	0.00323087	0.0774461	Distal Intergenic	12	110719032	110788897	69866	1	488	uc001tqk.4	-27833	ENSG00000174437	ATP2A2
chr12	116393512	116394035	524	*	-0.819501	0.00066505	0.0325687	Distal Intergenic	12	116586365	116586459	95	2	693205	uc021reh.1	192424	ENSG00000207967	MIR620
chr12	118857178	118857507	330	*	-0.607491	0.0271467	0.220855	Distal Intergenic	12	118814358	118855840	41483	1	64426	uc001twz.3	42820	ENSG00000111707	SUDS3
chr12	121634047	121634465	419	*	-0.67431	0.00785574	0.120902	Distal Intergenic	12	121647664	121670479	22816	1	5025	uc010szr.1	-13199	ENSG00000135124	P2RX4
chr12	123403616	123403978	363	*	-0.817568	0.00214575	0.0613152	Distal Intergenic	12	123349875	123380712	30838	2	79720	uc001udl.3	-22904	ENSG00000139722	VPS37B
chr12	128385500	128385912	413	*	-0.756097	0.0151367	0.167222	Distal Intergenic	12	128399955	128436097	36143	1	100862680	uc001uhq.4	-14043	ENSG00000256193	LINC00507
chr12	132409527	132410072	546	*	-0.545983	0.0115117	0.145788	Distal Intergenic	12	132413745	132428406	14662	1	80324	uc001ujg.3	-3673	ENSG00000177192	PUS1
chr13	24297960	24298397	438	*	-1.01264	0.000357648	0.0227892	Distal Intergenic	13	24153499	24250244	96746	1	55504	uc001uow.3	144461	ENSG00000127863	TNFRSF19
chr13	29227563	29227972	410	*	-0.99442	0.00543701	0.101001	Distal Intergenic	13	29233141	29253093	19953	1	51371	uc001usf.3	-5169	ENSG00000132963	POMP
chr13	30885257	30885931	675	*	-0.506998	0.0224313	0.202698	Distal Intergenic	13	30776767	30881624	104858	2	84056	uc001ust.4	-3633	ENSG00000102781	KATNAL1
chr13	32557307	32557731	425	*	-0.512835	0.0400782	0.26846	Distal Intergenic	13	32605437	32870776	265340	1	10129	uc001utx.3	-47706	ENSG00000073910	FRY
chr13	38941406	38941876	471	*	-1.30409	0.000376322	0.0234954	Distal Intergenic	13	38923942	38937143	13202	1	51569	uc001uwu.3	17464	ENSG00000120686	UFM1
chr13	39772201	39772478	278	*	-1.40259	0.000519703	0.0280802	Distal Intergenic	13	39612448	39624244	11797	1	387921	uc001uxe.4	159753	ENSG00000188811	NHLRC3
chr13	39911487	39911973	487	*	-1.21026	0.00335224	0.078644	Distal Intergenic	13	39917029	40177356	260328	2	10186	uc001uxf.3	265383	ENSG00000183722	LHFPL6
chr13	43274436	43274866	431	*	-0.983234	0.00726315	0.11584	Distal Intergenic	13	43355686	43365685	10000	1	144809	uc010tfk.2	-80820	ENSG00000179813	FAM216B
chr13	43693840	43694209	370	*	-0.913493	0.00212004	0.0609726	Distal Intergenic	13	43597362	43683306	85945	1	29103	uc001uyy.3	96478	ENSG00000120675	DNAJC15
chr13	44489951	44490437	487	*	-0.982249	0.00371363	0.082878	Distal Intergenic	13	44453969	44468068	14100	1	144811	uc001uzf.4	35982	ENSG00000179630	LACC1
chr13	46262872	46263826	955	*	-0.590962	0.0140578	0.161121	Distal Intergenic	13	46276446	46288693	12248	1	220082	uc001van.1	-12620	ENSG00000174015	CBY2
chr13	46455569	46455888	320	*	-1.1468	0.0107933	0.141418	Distal Intergenic	13	46354416	46425846	71431	2	283514	uc001vap.3	-29723	ENSG00000215475	SIAH3
chr13	48053875	48054280	406	*	-0.789274	0.00930031	0.131022	Distal Intergenic	13	48516791	48575110	58320	2	8803	uc010tgb.2	520830	ENSG00000136143	SUCLA2
chr13	48695173	48695654	482	*	-0.575801	0.0448289	0.284406	Distal Intergenic	13	48649864	48669277	19414	2	29079	uc010tgf.2	-25896	ENSG00000136146	MED4
chr13	49130760	49131100	341	*	-2.11717	0.000291231	0.0205403	Distal Intergenic	13	49063099	49110118	47020	2	1102	uc001vcj.3	-20642	ENSG00000136161	RCBTB2
chr13	52740543	52741441	899	*	-0.622923	0.00754279	0.118168	Distal Intergenic	13	52706779	52733996	27218	2	4752	uc010tgy.2	-6547	ENSG00000136098	NEK3
chr13	60019389	60019723	335	*	-1.14867	0.00161925	0.0525247	Distal Intergenic	13	60239721	60325074	85354	2	81624	uc001vhs.4	305351	ENSG00000139734	DIAPH3
chr13	76946729	76947114	386	*	-2.81699	7.27863e-09	3.36248e-05	Distal Intergenic	13	76445174	76457948	12775	1	729420	uc001vjy.2	501555	ENSG00000178734	LMO7DN
chr13	78249659	78250205	547	*	-0.881924	0.0227173	0.203812	Distal Intergenic	13	78271989	78338377	66389	1	122060	uc001vkk.3	-21784	ENSG00000139737	SLAIN1
chr13	80623592	80624286	695	*	-1.13548	0.00468749	0.0936982	Distal Intergenic	13	80910112	80913794	3683	2	10253	uc001vli.3	289508	ENSG00000136158	SPRY2
chr13	89113842	89114194	353	*	-1.11719	0.00255492	0.0679819	Distal Intergenic	13	89193084	89197764	4681	1	100874168	uc031qmp.1	-78890	NA	LINC00433
chr13	91936573	91937220	648	*	-0.517817	0.0229915	0.205088	Distal Intergenic	13	92000074	92006829	6756	1	407975	uc001vlq.1	-62854	ENSG00000215417	MIR17HG
chr13	92007466	92007960	495	*	-0.967873	0.00513718	0.0981002	Distal Intergenic	13	92002859	92003645	787	1	406980	uc021rlf.1	4607	ENSG00000284375	MIR19B1
chr13	95316123	95316869	747	*	-0.764825	0.0497794	0.298074	Distal Intergenic	13	95361879	95364389	2511	2	11166	uc001vma.3	47520	ENSG00000125285	SOX21
chr13	98075344	98076060	717	*	-0.782207	0.0226427	0.203623	Distal Intergenic	13	98086475	98120252	33778	1	5911	uc001vnd.3	-10415	ENSG00000125249	RAP2A
chr13	100255040	100255476	437	*	-0.641612	0.0456382	0.287141	Distal Intergenic	13	100258919	100518661	259743	1	171425	uc010tix.2	-3443	ENSG00000125246	CLYBL
chr13	100572440	100572953	514	*	-0.731572	0.0301012	0.232376	Distal Intergenic	13	100615275	100624178	8904	2	85416	uc001vom.1	51225	ENSG00000139800	ZIC5
chr13	105785364	105785741	378	*	-0.962697	0.00671067	0.11125	Distal Intergenic	13	106118216	106143383	25168	1	267012	uc001vpz.3	-332475	ENSG00000182346	DAOA
chr13	110354249	110354827	579	*	-0.6119	0.0130974	0.15572	Distal Intergenic	13	110406184	110438914	32731	2	8660	uc001vqv.3	84087	ENSG00000185950	IRS2
chr13	110781135	110782058	924	*	-0.540026	0.00121106	0.0450882	Distal Intergenic	13	110801310	110959496	158187	2	1282	uc001vqw.4	177438	ENSG00000187498	COL4A1
chr14	21645106	21645468	363	*	-1.16739	0.00275144	0.0707135	Distal Intergenic	14	21623096	21624184	1089	2	390445	uc010tlp.2	-20922	ENSG00000169327	OR5AU1
chr14	21652463	21653173	711	*	-1.32301	0.000580063	0.0302795	Distal Intergenic	14	21668238	21673662	5425	2	283624	uc001vzu.2	20489	ENSG00000258441	LINC00641
chr14	23722997	23723409	413	*	-1.33283	9.2392e-06	0.00258284	Distal Intergenic	14	23742844	23755309	12466	2	57594	uc001wja.2	31900	ENSG00000215271	HOMEZ
chr14	28261281	28261835	555	*	-0.71473	0.0248953	0.211866	Distal Intergenic	14	28081794	28108842	27049	1	100505967	uc021rrt.1	179487	ENSG00000258548	LINC00645
chr14	32466409	32467393	985	*	-0.651654	0.00066643	0.0325687	Distal Intergenic	14	32544625	32545905	1281	2	84837	uc010amk.3	78512	NA	ARHGAP5-AS1
chr14	32715516	32716075	560	*	-0.950232	0.00342389	0.0796504	Distal Intergenic	14	32798479	33203819	405341	1	9472	uc010aml.3	-82404	ENSG00000151320	AKAP6
chr14	35858096	35858590	495	*	-0.59019	0.0171019	0.177647	Distal Intergenic	14	35870716	35873960	3245	2	4792	uc001wtf.4	15370	ENSG00000100906	NFKBIA
chr14	36666540	36667019	480	*	-1.01998	0.016349	0.173847	Distal Intergenic	14	36604916	36645857	40942	2	100886964	uc031qoh.1	-20683	NA	PTCSC3
chr14	51144952	51145494	543	*	-1.01102	0.00153135	0.0507323	Distal Intergenic	14	51131897	51135071	3175	2	60485	uc021rsy.2	-9881	ENSG00000151748	SAV1
chr14	56403658	56404101	444	*	-1.21462	0.000292937	0.020556	Distal Intergenic	14	56247853	56263392	15540	2	645687	uc010tre.2	-140266	ENSG00000258791	LINC00520
chr14	57760103	57760572	470	*	-1.6146	0.000352975	0.0226214	Distal Intergenic	14	57669194	57735617	66424	2	10640	uc010trh.2	-24486	ENSG00000070367	EXOC5
chr14	59386811	59387236	426	*	-0.931879	0.0298133	0.231345	Distal Intergenic	14	59655381	59732881	77501	1	23002	uc001xdy.4	-268145	ENSG00000100592	DAAM1
chr14	71790823	71791291	469	*	-0.64593	0.0178939	0.181645	Distal Intergenic	14	71865054	71865124	71	1	319139	uc001xmq.3	-73763	ENSG00000207444	SNORD56B
chr14	73698982	73699511	530	*	-0.58831	0.0382391	0.262234	Distal Intergenic	14	73704205	73741347	37143	1	89932	uc001xnw.4	-4694	ENSG00000100767	PAPLN
chr14	74867330	74867766	437	*	-0.78367	0.00792769	0.121537	Distal Intergenic	14	74872596	74892805	20210	2	646658	uc001xpx.2	25039	ENSG00000183379	SYNDIG1L
chr14	75393985	75394418	434	*	-0.972325	0.00620827	0.107149	Distal Intergenic	14	75377593	75389958	12366	2	83694	uc001xqy.1	-4027	ENSG00000198208	RPS6KL1
chr14	90165396	90165704	309	*	-1.01097	0.00581211	0.103668	Distal Intergenic	14	89878278	90085494	207217	2	1112	uc001xxp.2	-79902	ENSG00000053254	FOXN3
chr14	93629748	93630380	633	*	-0.767946	0.00615288	0.106825	Distal Intergenic	14	93648541	93651249	2709	2	64112	uc001ybj.3	20869	ENSG00000165943	MOAP1
chr14	97353256	97353759	504	*	-1.02086	0.00300936	0.0746017	Distal Intergenic	14	97263684	97347951	84268	1	7443	uc001yft.3	89572	ENSG00000100749	VRK1
chr14	97749496	97750227	732	*	-0.751627	0.00817156	0.123298	Distal Intergenic	14	98098984	98152995	54012	2	100129345	uc001yfv.2	402768	ENSG00000197176	LINC02291
chr14	100078313	100078659	347	*	-0.563026	0.0499655	0.298705	Distal Intergenic	14	99977603	100070727	93125	2	317762	uc010avr.3	-7586	ENSG00000205476	CCDC85C
chr14	100750615	100751169	555	*	-0.631041	0.0107977	0.141418	Distal Intergenic	14	100757453	100762071	4619	2	123096	uc010avv.3	10902	ENSG00000197119	SLC25A29
chr14	103053541	103054516	976	*	-0.543989	0.00469915	0.0937394	Distal Intergenic	14	103058996	103196913	137918	1	23186	uc001ymb.4	-4480	ENSG00000089902	RCOR1
chr14	103397526	103397962	437	*	-0.787942	0.000447962	0.0257826	Distal Intergenic	14	103389259	103397179	7921	1	81693	uc001ymh.4	8267	ENSG00000166126	AMN
chr14	103559362	103559825	464	*	-0.518861	0.0122888	0.151085	Distal Intergenic	14	103566481	103576894	10414	1	91828	uc001ymk.3	-6656	ENSG00000205436	EXOC3L4
chr15	31566497	31567020	524	*	-0.60155	0.0232405	0.205649	Distal Intergenic	15	31514971	31523050	8080	2	283710	uc021sib.1	-43447	ENSG00000259772	LOC283710
chr15	39404649	39405132	484	*	-0.834212	0.00437602	0.0907213	Distal Intergenic	15	39542885	39547048	4164	1	400360	uc001zkg.2	-137753	ENSG00000175746	LINC02915
chr15	39794993	39795789	797	*	-0.674867	0.00199312	0.0586469	Distal Intergenic	15	39873280	39889668	16389	1	7057	uc001zkh.3	-77491	ENSG00000137801	THBS1
chr15	40877446	40877796	351	*	-0.792596	0.0147969	0.16518	Distal Intergenic	15	40886447	40917838	31392	1	57082	uc010ucq.1	-8651	ENSG00000137812	KNL1
chr15	41779325	41779890	566	*	-0.650143	0.010124	0.136987	Distal Intergenic	15	41786056	41795757	9702	1	3706	uc001znz.3	-6166	ENSG00000137825	ITPKA
chr15	43648441	43649157	717	*	-0.585393	0.0148659	0.16555	Distal Intergenic	15	43650370	43661336	10967	2	146050	uc001zrj.1	12179	ENSG00000140265	ZSCAN29
chr15	45015479	45015982	504	*	-0.691952	0.0134754	0.157933	Distal Intergenic	15	45021219	45060025	38807	1	140691	uc001zuf.2	-5237	ENSG00000185880	TRIM69
chr15	45210933	45211556	624	*	-0.72676	0.00722261	0.115573	Distal Intergenic	15	45248900	45271421	22522	1	145645	uc001zuk.4	-37344	ENSG00000167014	TERB2
chr15	52109246	52110230	985	*	-0.51816	0.022378	0.202499	Distal Intergenic	15	52121825	52204331	82507	1	29766	uc002abn.3	-11595	ENSG00000138594	TMOD3
chr15	57614670	57615012	343	*	-0.574606	0.037304	0.259001	Distal Intergenic	15	57592563	57599967	7405	1	283663	uc010ugs.2	22107	ENSG00000247982	LINC00926
chr15	58592085	58592454	370	*	-0.713275	0.00842869	0.125067	Distal Intergenic	15	58245622	58571462	325841	2	8854	uc010ugw.2	-20623	ENSG00000128918	ALDH1A2
chr15	61816820	61817639	820	*	-0.570846	0.0374925	0.259689	Distal Intergenic	15	60780483	61521502	741020	2	6095	uc002agx.3	-295318	ENSG00000069667	RORA
chr15	62801219	62801752	534	*	-0.758434	0.0179555	0.181943	Distal Intergenic	15	62929371	62937380	8010	2	197003	uc002ala.3	135628	ENSG00000259458	MGC15885
chr15	63304747	63305068	322	*	-1.10091	0.00311303	0.0762191	Distal Intergenic	15	63334838	63358292	23455	1	7168	uc002alg.3	-29770	ENSG00000140416	TPM1
chr15	63396515	63396954	440	*	-0.758831	0.00926541	0.13073	Distal Intergenic	15	63413999	63422026	8028	1	114294	uc002alv.3	-17045	ENSG00000103642	LACTB
chr15	66661643	66662110	468	*	-0.618396	0.0178298	0.181327	Distal Intergenic	15	66629008	66649054	20047	2	54962	uc010ujo.1	-12589	ENSG00000075131	TIPIN
chr15	68215662	68216046	385	*	-0.835805	0.0146696	0.164421	Distal Intergenic	15	68112042	68126174	14133	1	390598	uc031qsn.1	103620	ENSG00000188779	SKOR1
chr15	68295591	68296079	489	*	-0.63464	0.0420588	0.275339	Distal Intergenic	15	68346572	68446077	99506	1	8554	uc010ujx.2	-50493	ENSG00000033800	PIAS1
chr15	69866240	69866723	484	*	-0.776538	0.00353481	0.0809734	Distal Intergenic	15	69854059	69863779	9721	1	145837	uc002ash.1	12181	ENSG00000245750	DRAIC
chr15	75374426	75374804	379	*	-0.896808	0.0285668	0.225878	Distal Intergenic	15	75315927	75343067	27141	1	60490	uc002azo.3	58499	ENSG00000138621	PPCDC
chr15	75443594	75444004	411	*	-0.779183	0.0158134	0.17067	Distal Intergenic	15	75491233	75504510	13278	1	56905	uc002azp.4	-47229	ENSG00000167173	C15orf39
chr15	76620426	76621109	684	*	-0.555927	0.023789	0.207288	Distal Intergenic	15	76629147	76634816	5670	1	64843	uc002bbw.1	-8038	ENSG00000159556	ISL2
chr15	81299913	81300365	453	*	-0.853693	0.000810667	0.036242	Distal Intergenic	15	81293295	81296345	3051	1	59274	uc002bfz.3	6618	ENSG00000140406	TLNRD1
chr15	81620209	81620743	535	*	-0.573889	0.0235144	0.206493	Distal Intergenic	15	81605007	81616524	11518	2	80765	uc002bgn.3	-3685	ENSG00000172345	STARD5
chr15	82193490	82193981	492	*	-0.730294	0.0189635	0.187358	Distal Intergenic	15	82334119	82338484	4366	2	84206	uc002bgq.2	144503	ENSG00000183496	MEX3B
chr15	92364627	92365349	723	*	-0.635219	0.0134535	0.157898	Distal Intergenic	15	92396938	92709137	312200	1	28232	uc002bqx.2	-31589	ENSG00000176463	SLCO3A1
chr15	94549814	94550413	600	*	-1.07343	0.0143164	0.1621	Distal Intergenic	15	94774801	94887288	112488	1	55784	uc002btg.4	-224388	ENSG00000140563	MCTP2
chr15	95153924	95154426	503	*	-0.991732	0.0126176	0.152557	Distal Intergenic	15	95398592	95400293	1702	1	440311	uc031quc.1	-244166	ENSG00000277654	LOC440311
chr15	96552628	96553312	685	*	-1.05295	0.000615858	0.0312267	Distal Intergenic	15	96869157	96883492	14336	1	7026	uc002btp.3	-315845	ENSG00000185551	NR2F2
chr15	98678161	98678780	620	*	-0.756102	0.00114401	0.0437259	Distal Intergenic	15	98503933	98517068	13136	1	91947	uc010bom.3	174228	ENSG00000140450	ARRDC4
chr15	100048249	100048744	496	*	-0.570409	0.00631227	0.108102	Distal Intergenic	15	100106133	100256629	150497	1	4205	uc002bve.3	-57389	ENSG00000068305	MEF2A
chr15	101304522	101304895	374	*	-0.572267	0.0382642	0.262234	Distal Intergenic	15	101420009	101456830	36822	1	220	uc002bwn.4	-115114	ENSG00000184254	ALDH1A3
chr15	101661119	101661746	628	*	-0.572284	0.0260584	0.216545	Distal Intergenic	15	101715928	101728266	12339	2	22856	uc010usd.2	66520	ENSG00000131873	CHSY1
chr15	102114274	102114740	467	*	-1.06032	0.00689161	0.112781	Distal Intergenic	15	102182049	102190895	8847	2	80213	uc002bxh.3	76155	ENSG00000184277	TM2D3
chr16	1183418	1184045	628	*	-0.638184	0.0189285	0.187282	Distal Intergenic	16	1203241	1271772	68532	1	8912	uc002cks.3	-19196	ENSG00000196557	CACNA1H
chr16	2885662	2886300	639	*	-0.711243	0.0224537	0.202793	Distal Intergenic	16	2880173	2882285	2113	1	124220	uc002cru.3	5489	ENSG00000162078	ZG16B
chr16	11490359	11490847	489	*	-0.610658	0.032868	0.242522	Distal Intergenic	16	11439311	11445617	6307	1	116028	uc002daw.1	51048	ENSG00000175643	RMI2
chr16	18956742	18957409	668	*	-0.525548	0.0359512	0.254029	Distal Intergenic	16	18816175	18937726	121552	2	23049	uc002dfm.3	-19016	ENSG00000157106	SMG1
chr16	57382640	57382991	352	*	-0.713902	0.0492828	0.296937	Distal Intergenic	16	57392695	57400102	7408	1	6367	uc002elh.3	-9704	ENSG00000102962	CCL22
chr16	58144475	58145103	629	*	-0.510273	0.0186552	0.185868	Distal Intergenic	16	58147497	58163296	15800	2	29105	uc002enb.1	18193	ENSG00000070761	CFAP20
chr16	58778100	58778731	632	*	-0.870768	0.0217017	0.200009	Distal Intergenic	16	58741035	58768246	27212	2	2806	uc010vim.1	-9854	ENSG00000125166	GOT2
chr16	72319522	72319992	471	*	-0.621353	0.0425135	0.276812	Distal Intergenic	16	72152996	72206349	53354	2	83449	uc002fcf.3	-113173	ENSG00000118557	PMFBP1
chr16	73104072	73104581	510	*	-1.01934	0.000154836	0.0140332	Distal Intergenic	16	72816786	73092534	275749	2	463	uc002fcl.3	-11538	ENSG00000140836	ZFHX3
chr16	81753219	81753571	353	*	-0.976373	0.0026484	0.0692544	Distal Intergenic	16	81698959	81700879	1921	1	100129617	uc021tlt.1	54260	NA	LOC100129617
chr16	85324201	85324639	439	*	-0.777291	2.98914e-05	0.00507319	Distal Intergenic	16	85316564	85321685	5122	1	197196	uc021tmc.1	7637	ENSG00000179219	LINC00311
chr16	85367570	85368138	569	*	-0.608065	0.00806399	0.122543	Distal Intergenic	16	85339832	85339931	100	2	100847022	uc031qxb.1	-27639	ENSG00000266307	MIR5093
chr16	85618025	85618796	772	*	-0.813999	4.14453e-06	0.00154199	Distal Intergenic	16	85645029	85709812	64784	1	23199	uc002fiw.3	-26233	ENSG00000131149	GSE1
chr16	87862862	87863323	462	*	-0.627556	0.0010948	0.0424688	Distal Intergenic	16	87863629	87903100	39472	2	8140	uc002fkm.3	39777	ENSG00000103257	SLC7A5
chr16	89055099	89055654	556	*	-0.615233	0.00213728	0.0611996	Distal Intergenic	16	88951454	89043504	92051	2	863	uc002fmn.2	-11595	ENSG00000129993	CBFA2T3
chr16	89156519	89157094	576	*	-0.545403	0.0432751	0.278921	Distal Intergenic	16	89160217	89222171	61955	1	197322	uc002fmp.3	-3123	ENSG00000176715	ACSF3
chr17	3338	3881	544	*	-0.629328	0.0204524	0.194668	Distal Intergenic	17	6011	31420	25410	2	8447	uc010vpx.1	27539	ENSG00000272636	DOC2B
chr17	6648569	6648933	365	*	-1.02633	0.0114107	0.145217	Distal Intergenic	17	6658794	6665356	6563	1	54739	uc010clr.1	-9861	ENSG00000132530	XAF1
chr17	7024273	7024640	368	*	-0.781675	0.000876827	0.0374602	Distal Intergenic	17	7011088	7018292	7205	2	433	uc010vtl.1	-5981	ENSG00000161944	ASGR2
chr17	7075447	7075854	408	*	-0.813373	0.0169352	0.176969	Distal Intergenic	17	7076877	7080395	3519	2	432	uc010clx.1	4541	ENSG00000141505	ASGR1
chr17	8228850	8229225	376	*	-0.650799	0.00963248	0.133164	Distal Intergenic	17	8215309	8225834	10526	1	22899	uc010vuw.2	13541	ENSG00000198844	ARHGEF15
chr17	16924462	16925049	588	*	-0.711705	0.00439426	0.0909295	Distal Intergenic	17	16946074	17095962	149889	1	23164	uc002gqu.2	-21025	ENSG00000133030	MPRIP
chr17	18351004	18351484	481	*	-0.79908	0.0434212	0.279375	Distal Intergenic	17	18343222	18346208	2987	1	729252	uc010vya.2	7782	NA	KRT16P1
chr17	25676542	25677173	632	*	-0.705719	0.000656056	0.0323857	Distal Intergenic	17	25621106	25640645	19540	1	26118	uc002gzf.1	55436	ENSG00000109046	WSB1
chr17	26244582	26245008	427	*	-0.845895	0.00185023	0.0567254	Distal Intergenic	17	26097939	26220409	122471	2	4843	uc010crh.1	-24173	ENSG00000007171	NOS2
chr17	30404808	30405227	420	*	-0.68846	0.0404991	0.269975	Distal Intergenic	17	30367355	30369851	2497	1	6458	uc021tuv.1	37453	NA	SH3GL1P1
chr17	32723272	32723775	504	*	-0.898677	0.00200714	0.0589031	Distal Intergenic	17	32687399	32690252	2854	2	6346	uc002hid.1	-33020	ENSG00000108702	CCL1
chr17	43275664	43276160	497	*	-0.858538	0.00287438	0.0728263	Distal Intergenic	17	43299292	43324683	25392	1	752	uc002iin.3	-23132	ENSG00000184922	FMNL1
chr17	45187040	45187715	676	*	-0.50549	0.0352538	0.251279	Distal Intergenic	17	45195311	45266665	71355	2	996	uc002ild.4	78950	ENSG00000004897	CDC27
chr17	45315506	45316406	901	*	-0.761742	0.000755799	0.0348863	Distal Intergenic	17	45331208	45368565	37358	1	3690	uc002ili.1	-14802	ENSG00000259207	ITGB3
chr17	48897733	48898349	617	*	-0.501861	0.0364848	0.256183	Distal Intergenic	17	48912011	48919709	7699	1	124857	uc010dbu.3	-13662	ENSG00000173714	WFIKKN2
chr17	48938055	48938588	534	*	-0.644372	0.0401057	0.26851	Distal Intergenic	17	48939587	48943715	4129	2	10140	uc002isw.3	5127	ENSG00000141232	TOB1
chr17	53452911	53453708	798	*	-0.817913	0.00334495	0.0786055	Distal Intergenic	17	53469974	53499341	29368	2	23531	uc002iui.3	45633	ENSG00000108960	MMD
chr17	66812672	66813195	524	*	-0.846622	0.000714414	0.0336966	Distal Intergenic	17	66863431	66951533	88103	2	10351	uc002jhp.3	138338	ENSG00000141338	ABCA8
chr17	67637422	67637823	402	*	-1.06149	0.0221461	0.201586	Distal Intergenic	17	67501587	67517949	16363	1	5608	uc002jik.3	135835	ENSG00000108984	MAP2K6
chr17	68147115	68147513	399	*	-1.16503	0.000826962	0.0366748	Distal Intergenic	17	68164814	68176183	11370	1	3759	uc010dfg.3	-17301	ENSG00000123700	KCNJ2
chr17	71156742	71157076	335	*	-0.642472	0.0342793	0.247314	Distal Intergenic	17	71161160	71168062	6903	1	6752	uc002jje.3	-4084	ENSG00000180616	SSTR2
chr17	72415954	72416445	492	*	-0.637879	0.0126007	0.152557	Distal Intergenic	17	72427667	72443568	15902	1	55890	uc002jkp.3	-11222	ENSG00000170412	GPRC5C
chr17	75703257	75703632	376	*	-0.638711	0.0325438	0.241093	Distal Intergenic	17	75543023	75561103	18081	1	100507351	uc021udz.1	160234	NA	LOC100507351
chr17	75951086	75951665	580	*	-0.8612	0.000832393	0.0367035	Distal Intergenic	17	76000318	76027923	27606	1	57690	uc002juc.2	-48653	ENSG00000078687	TNRC6C
chr17	81103145	81103826	682	*	-0.632841	0.00313546	0.0764293	Distal Intergenic	17	81041949	81052591	10643	1	284207	uc002kgi.3	61196	ENSG00000176845	METRNL
chr18	3038366	3038905	540	*	-0.742752	0.00256826	0.0681541	Distal Intergenic	18	2916992	3011945	94954	2	9663	uc002klo.3	-26421	ENSG00000101577	LPIN2
chr18	9542123	9542463	341	*	-0.738425	0.0322935	0.240087	Distal Intergenic	18	9475530	9538106	62577	1	10928	uc002koc.3	66593	ENSG00000017797	RALBP1
chr18	11927908	11928767	860	*	-0.503065	0.0232388	0.205649	Distal Intergenic	18	11886114	11908796	22683	2	65258	uc010dla.2	-19112	ENSG00000154889	MPPE1
chr18	12927155	12927742	588	*	-0.596829	0.0128147	0.153865	Distal Intergenic	18	12947983	12987536	39554	1	81929	uc002krq.3	-20241	ENSG00000085415	SEH1L
chr18	13181945	13182590	646	*	-0.831075	0.000860106	0.0371151	Distal Intergenic	18	13218729	13652753	434025	1	753	uc002ksb.3	-36139	ENSG00000168675	LDLRAD4
chr18	20445150	20446041	892	*	-0.547193	0.0499904	0.298752	Distal Intergenic	18	20513295	20606449	93155	1	5932	uc002ktw.3	-67254	ENSG00000101773	RBBP8
chr18	20670282	20670636	355	*	-0.568635	0.0430068	0.278234	Distal Intergenic	18	20714528	20840434	125907	1	91768	uc002kub.2	-43892	ENSG00000134508	CABLES1
chr18	32509307	32509662	356	*	-1.00877	0.00273689	0.0706012	Distal Intergenic	18	32556892	32723432	166541	1	10982	uc010xcb.3	-47230	ENSG00000166974	MAPRE2
chr18	35887379	35888109	731	*	-0.99434	5.36653e-05	0.00716865	Distal Intergenic	18	35237098	35237178	81	1	100422857	uc021uiz.1	650281	ENSG00000266530	MIR4318
chr18	36374447	36375112	666	*	-1.85125	3.9693e-06	0.00150714	Distal Intergenic	18	36786888	36920602	133715	2	647946	uc002lak.1	545490	ENSG00000267374	MIR924HG
chr18	42659418	42659811	394	*	-1.10369	0.00165761	0.0533225	Distal Intergenic	18	42747973	43224375	476403	1	8170	uc002lbb.3	-88162	ENSG00000132874	SLC14A2
chr18	52405092	52405784	693	*	-0.744484	0.0137969	0.159876	Distal Intergenic	18	52495708	52562747	67040	1	5874	uc002lfr.3	-89924	ENSG00000041353	RAB27B
chr18	55573573	55574037	465	*	-0.779055	0.00461861	0.0932657	Distal Intergenic	18	55313659	55470327	156669	2	5205	uc002lgw.3	-103246	ENSG00000081923	ATP8B1
chr18	59269775	59270209	435	*	-0.584868	0.0317986	0.238601	Distal Intergenic	18	59157635	59222365	64731	1	28316	uc010dps.1	112140	ENSG00000101542	CDH20
chr18	59705295	59705660	366	*	-0.865087	0.00385923	0.0842949	Distal Intergenic	18	59711458	59828618	117161	2	23556	uc021ulb.1	122958	ENSG00000197563	PIGN
chr18	65028810	65029346	537	*	-3.1489	1.27577e-07	0.000196455	Distal Intergenic	18	65183783	65566856	383074	1	643542	uc021ulh.1	-154437	ENSG00000265533	DSEL-AS1
chr18	72193414	72194238	825	*	-0.601313	0.0171759	0.177923	Distal Intergenic	18	72201692	72252261	50570	1	84735	uc002llq.3	-7454	ENSG00000150656	CNDP1
chr19	790928	791311	384	*	-0.536009	0.0259416	0.215963	Distal Intergenic	19	797392	812327	14936	1	5725	uc002lpp.2	-6081	ENSG00000011304	PTBP1
chr19	2064854	2065517	664	*	-0.666105	0.0159164	0.171139	Distal Intergenic	19	2071035	2078718	7684	2	126308	uc002luu.3	13201	ENSG00000172081	MOB3A
chr19	5676246	5676715	470	*	-0.599863	0.0424349	0.276495	Distal Intergenic	19	5680776	5685596	4821	1	374875	uc002mcj.4	-4061	ENSG00000167733	HSD11B1L
chr19	6604975	6605371	397	*	-0.744632	0.0174044	0.17927	Distal Intergenic	19	6585850	6591163	5314	2	970	uc002mfi.3	-13812	ENSG00000125726	CD70
chr19	8248086	8248531	446	*	-0.518373	0.0422076	0.27576	Distal Intergenic	19	8274217	8327304	53088	1	79603	uc002mjg.3	-25686	ENSG00000090661	CERS4
chr19	12748286	12749020	735	*	-0.595329	0.0088207	0.127096	Distal Intergenic	19	12721732	12740676	18945	1	163049	uc010xmm.1	26554	ENSG00000173875	ZNF791
chr19	14190309	14190998	690	*	-0.548893	0.0441265	0.282047	Distal Intergenic	19	14192444	14196607	4164	2	646457	uc031rjr.1	5609	ENSG00000188032	C19orf67
chr19	14344802	14345205	404	*	-1.47961	0.000291616	0.0205413	Distal Intergenic	19	14258549	14316997	58449	2	22859	uc010xno.2	-27805	ENSG00000072071	ADGRL1
chr19	18395896	18396511	616	*	-0.570412	0.0198195	0.191313	Distal Intergenic	19	18392887	18392971	85	1	100422833	uc021uqm.1	3009	ENSG00000267959	MIR3188
chr19	35703357	35704095	739	*	-0.686436	0.00130227	0.046686	Distal Intergenic	19	35715704	35719628	3925	2	148109	uc002nyk.1	15533	ENSG00000177558	FAM187B
chr19	41165373	41165751	379	*	-0.690869	0.0338218	0.245251	Distal Intergenic	19	41171812	41196027	24216	2	9253	uc010xvq.2	30276	ENSG00000105245	NUMBL
chr19	41327965	41328515	551	*	-0.645941	0.00458328	0.093035	Distal Intergenic	19	41305450	41314346	8897	1	112398	uc002opi.3	22515	ENSG00000269858	EGLN2
chr19	45742432	45742982	551	*	-0.543726	0.0105187	0.139937	Distal Intergenic	19	45715879	45737469	21591	2	90332	uc002pay.1	-4963	ENSG00000283632	EXOC3L2
chr19	46438503	46438864	362	*	-0.697276	0.0210494	0.19701	Distal Intergenic	19	46416473	46418036	1564	2	339345	uc002pdu.3	-20467	ENSG00000188425	NANOS2
chr19	47392629	47393129	501	*	-0.515726	0.0316908	0.238276	Distal Intergenic	19	47421933	47508333	86401	1	2909	uc010ekv.3	-28804	ENSG00000160007	ARHGAP35
chr19	47721678	47722045	368	*	-0.748336	0.0169526	0.177035	Distal Intergenic	19	47730199	47730278	80	1	100422899	uc021uwk.1	-8154	ENSG00000265134	MIR3190
chr19	55981614	55982151	538	*	-0.542248	0.0473231	0.291602	Distal Intergenic	19	55987699	55995854	8156	1	89887	uc002qld.3	-5548	ENSG00000197483	ZNF628
chr20	569778	570584	807	*	-0.660859	0.0111391	0.143406	Distal Intergenic	20	584637	590910	6274	2	6939	uc002wdz.3	20326	ENSG00000125878	TCF15
chr20	5435096	5435479	384	*	-0.769672	0.0364123	0.255804	Distal Intergenic	20	5412603	5426394	13792	2	100507629	uc021waj.1	-8702	ENSG00000226995	LINC00658
chr20	8025705	8026254	550	*	-0.633819	0.0353299	0.25158	Distal Intergenic	20	7961716	8000393	38678	2	56255	uc002wmx.1	-25312	ENSG00000125827	TMX4
chr20	9986124	9986604	481	*	-0.91957	0.00160332	0.05215	Distal Intergenic	20	10015697	10037407	21711	1	63926	uc002wno.3	-29093	ENSG00000132623	ANKEF1
chr20	19072195	19072691	497	*	-0.711447	0.0460525	0.288438	Distal Intergenic	20	19193290	19703541	510252	1	57419	uc002wrl.3	-120599	ENSG00000185052	SLC24A3
chr20	19991530	19991989	460	*	-1.16559	0.000654705	0.0323767	Distal Intergenic	20	19997934	20014273	16340	1	51126	uc002wrp.3	-5945	ENSG00000173418	NAA20
chr20	21095216	21095645	430	*	-0.784801	0.00440887	0.0910838	Distal Intergenic	20	21106624	21227258	120635	1	55857	uc002wsb.3	-10979	ENSG00000088970	KIZ
chr20	22904482	22905151	670	*	-0.578327	0.0210763	0.197223	Distal Intergenic	20	23016057	23017314	1258	1	6754	uc002wsr.2	-110906	ENSG00000132671	SSTR4
chr20	31269761	31270077	317	*	-0.614908	0.017828	0.181327	Distal Intergenic	20	31219427	31261743	42317	2	284805	uc002wxz.3	-8018	ENSG00000198547	C20orf203
chr20	34867032	34867409	378	*	-0.663098	0.047593	0.292503	Distal Intergenic	20	34894303	35157040	262738	1	22839	uc002xff.3	-26894	ENSG00000080845	DLGAP4
chr20	35899371	35900319	949	*	-0.549948	0.00181376	0.0561748	Distal Intergenic	20	35879490	35890238	10749	2	2691	uc002xgt.3	-9133	ENSG00000118702	GHRH
chr20	42098387	42098975	589	*	-0.559701	0.0463489	0.289249	Distal Intergenic	20	42086504	42092244	5741	1	6431	uc010zwg.2	11883	ENSG00000124193	SRSF6
chr20	47917426	47917763	338	*	-0.56328	0.049995	0.298752	Distal Intergenic	20	47897220	47897309	90	1	692057	uc002xup.1	20206	ENSG00000212304	SNORD12
chr20	50199952	50200487	536	*	-0.853323	0.00245451	0.0663748	Distal Intergenic	20	50003494	50179370	175877	2	4773	uc010zyz.3	-20582	ENSG00000101096	NFATC2
chr20	52403413	52404290	878	*	-0.522966	0.0468225	0.290366	Distal Intergenic	20	52491040	52492248	1209	2	391257	uc010gik.4	87958	NA	SUMO1P1
chr20	52692900	52693294	395	*	-0.671436	0.0119637	0.148908	Distal Intergenic	20	52644411	52687304	42894	2	8537	uc010zzc.2	-5596	ENSG00000064787	BCAS1
chr20	56660187	56660648	462	*	-0.790415	0.0227942	0.204139	Distal Intergenic	20	56725983	56736183	10201	1	128602	uc002xyv.3	-65335	ENSG00000124237	C20orf85
chr20	57749108	57749538	431	*	-0.717071	0.00879991	0.126926	Distal Intergenic	20	57766075	57834167	68093	1	128611	uc002yan.3	-16537	ENSG00000124203	ZNF831
chr20	62481139	62481750	612	*	-0.635772	0.00438936	0.0909295	Distal Intergenic	20	62492566	62494341	1776	1	140701	uc002ygx.1	-10816	ENSG00000183260	ABHD16B
chr21	16887700	16888136	437	*	-0.902207	0.0448558	0.284511	Distal Intergenic	21	17102496	17252377	149882	1	29761	uc002yjy.1	-214360	ENSG00000155313	USP25
chr21	30560089	30560474	386	*	-1.01767	0.00238455	0.0651868	Distal Intergenic	21	30565801	30660526	94726	1	193629	uc002ynh.3	-5327	ENSG00000215533	LINC00189
chr21	34692972	34693698	727	*	-0.734181	0.0260957	0.216628	Distal Intergenic	21	34696734	34732128	35395	1	3454	uc011adv.2	-3036	ENSG00000142166	IFNAR1
chr21	39567966	39568265	300	*	-0.992096	0.00588298	0.104288	Distal Intergenic	21	39578250	39580738	2489	1	259234	uc010gnt.2	-9985	ENSG00000233316	DSCR10
chr21	40318991	40319362	372	*	-0.670503	0.0358801	0.25377	Distal Intergenic	21	40177755	40196878	19124	1	2114	uc002yxg.4	141236	ENSG00000157557	ETS2
chr21	43755828	43756636	809	*	-0.858113	0.00117817	0.0444408	Distal Intergenic	21	43766467	43771208	4742	2	7032	uc002zaw.3	14572	ENSG00000160181	TFF2
chr21	44047218	44048028	811	*	-0.610287	0.01294	0.154866	Distal Intergenic	21	44073862	44195618	121757	1	5152	uc002zbm.3	-25834	ENSG00000160191	PDE9A
chr21	45575464	45576134	671	*	-0.708094	0.000423355	0.0250822	Distal Intergenic	21	45553494	45565605	12112	1	8209	uc002zed.4	21970	ENSG00000160221	GATD3A
chr21	45640355	45640904	550	*	-0.504088	0.0362784	0.255219	Distal Intergenic	21	45646722	45660834	14113	2	23308	uc002zee.3	19930	ENSG00000160223	ICOSLG
chr21	46266918	46267475	558	*	-0.528368	0.00954553	0.132586	Distal Intergenic	21	46269500	46293818	24319	2	754	uc002zgb.2	26343	ENSG00000183255	PTTG1IP
chr22	18037901	18038675	775	*	-0.562874	0.0224733	0.202838	Distal Intergenic	22	18043183	18071361	28179	1	83733	uc010gqx.3	-4508	ENSG00000182902	SLC25A18
chr22	19852564	19853202	639	*	-0.68887	0.00890651	0.127979	Distal Intergenic	22	19833661	19842462	8802	2	79680	uc002zqi.3	-10102	ENSG00000215012	RTL10
chr22	21263290	21263662	373	*	-0.740874	0.00518261	0.0983809	Distal Intergenic	22	21271714	21308037	36324	1	1399	uc002ztf.2	-8052	ENSG00000099942	CRKL
chr22	23855409	23855894	486	*	-0.665616	0.00819396	0.123536	Distal Intergenic	22	23915313	23922495	7183	2	3543	uc002zxd.3	66601	ENSG00000128322	IGLL1
chr22	31410034	31410569	536	*	-0.985839	0.00343027	0.0796984	Distal Intergenic	22	31368249	31375380	7132	1	55000	uc003ajj.3	41785	ENSG00000253352	TUG1
chr22	32734911	32735399	489	*	-0.544562	0.0205169	0.194722	Distal Intergenic	22	32750872	32757148	6277	1	10738	uc010gwn.3	-15473	ENSG00000128276	RFPL3
chr22	39650140	39650719	580	*	-0.506765	0.0280579	0.22423	Distal Intergenic	22	39619685	39640957	21273	2	5155	uc003axf.3	-9183	ENSG00000100311	PDGFB
chr22	39707196	39707820	625	*	-0.543666	0.0156782	0.170085	Distal Intergenic	22	39715057	39715118	62	2	26807	uc003axn.1	7298	ENSG00000263764	SNORD43
chr22	43062686	43063552	867	*	-0.513394	0.00735392	0.1166	Distal Intergenic	22	43013846	43045405	31560	2	1727	uc003bcz.3	-17281	ENSG00000100243	CYB5R3
chr22	46430421	46431339	919	*	-0.669703	0.0146753	0.164452	Distal Intergenic	22	46435787	46440748	4962	2	100271722	uc011aqv.2	9409	NA	LINC00899
chr22	48597348	48598198	851	*	-0.797834	0.0137443	0.159595	Distal Intergenic	22	48670176	48670227	52	1	100422916	uc021wrs.1	-71978	ENSG00000266508	MIR3201
chr22	50331527	50332131	605	*	-0.511535	0.0291464	0.22857	Distal Intergenic	22	50312283	50321186	8904	1	79174	uc010ham.2	19244	ENSG00000184164	CRELD2
chr11	64139895	64140561	667	*	0.51176	0.00329484	0.0780747	Downstream (<=300bp)	11	64136074	64136175	102	1	100302280	uc021qkv.1	3821	ENSG00000221273	MIR1237	microRNA 1237
chr13	28869733	28870468	736	*	0.589164	0.0131097	0.15572	Downstream (<=300bp)	13	28874483	28882571	8089	2	2321	uc031qkv.1	12103	ENSG00000102755	FLT1	fms related receptor tyrosine kinase 1
chr1	207318394	207319024	631	*	-0.646425	0.0188001	0.186629	Downstream (<=300bp)	1	207277607	207318317	40711	1	722	uc001hfo.3	40787	ENSG00000123838	C4BPA
chr5	76217177	76217579	403	*	-1.06512	0.000760055	0.0349663	Downstream (<=300bp)	5	76248680	76254847	6168	1	1393	uc010izx.3	-31101	ENSG00000145708	CRHBP
chr7	2654370	2654721	352	*	-0.888863	0.000253441	0.0189605	Downstream (<=300bp)	7	2671603	2704436	32834	1	80727	uc003smp.3	-16882	ENSG00000136295	TTYH3
chr11	33378797	33379443	647	*	-0.780154	0.0251321	0.213063	Downstream (<=300bp)	11	33350056	33360389	10334	1	10114	uc009yjw.1	28741	ENSG00000110422	HIPK3
chr19	47886208	47886763	556	*	-0.512094	0.0248944	0.211866	Downstream (<=300bp)	19	47880208	47885961	5754	1	9704	uc010xyo.1	6000	ENSG00000134815	DHX34
chr20	10604261	10604817	557	*	-0.54026	0.00422009	0.0889186	Downstream (<=300bp)	20	10622108	10632062	9955	2	182	uc010gcd.1	27245	ENSG00000101384	JAG1
chr1	2233558	2234527	970	*	-0.62804	0.000161729	0.014368	Exon (uc001aja.4/6497, exon 2 of 7)	1	2281853	2284100	2248	2	100129534	uc001ajc.3	49573	ENSG00000269896	LOC100129534
chr1	6711153	6711639	487	*	0.648343	0.00402733	0.0868374	Exon (uc001aof.2/55735, exon 7 of 16)	1	6685210	6695646	10437	1	90326	uc001aoe.2	25943	ENSG00000041988	THAP3	THAP domain containing 3
chr1	9992715	9993336	622	*	-0.600145	0.00732428	0.116374	Exon (uc001aqm.3/84328, exon 5 of 7)	1	9989776	10002840	13065	2	84328	uc001aqm.3	9504	ENSG00000162441	LZIC
chr1	16162874	16163720	847	*	0.520841	0.0173875	0.179163	Exon (uc001axj.2/729614, exon 2 of 2)	1	16174359	16266950	92592	1	23013	uc001axk.1	-10639	ENSG00000065526	SPEN	spen family transcriptional repressor
chr1	17313037	17313797	761	*	-0.532181	0.0296725	0.230686	Exon (uc001baa.2/23400, exon 26 of 29)	1	17300999	17308081	7083	2	4237	uc010ocl.2	-4956	ENSG00000117122	MFAP2
chr1	21586682	21587412	731	*	-0.560729	0.00883204	0.127139	Exon (uc001bej.2/1889, exon 3 of 17)	1	21543740	21606183	62444	2	1889	uc001bej.2	18771	ENSG00000117298	ECE1
chr1	35851626	35852293	668	*	0.593364	0.00474101	0.0942354	Exon (uc001byt.3/9202, exon 11 of 30)	1	35824526	35887545	63020	1	9202	uc009vuv.3	27100	ENSG00000146463	ZMYM4	zinc finger MYM-type containing 4
chr1	40007195	40007558	364	*	0.722403	0.0231769	0.205508	Exon (uc001cdk.3/728448, exon 7 of 9)	1	39987952	39991357	3406	2	728448	uc001cdj.2	-15838	ENSG00000243970	PPIEL	peptidylprolyl isomerase E like pseudogene
chr1	62593257	62593877	621	*	0.552965	0.0119872	0.148948	Exon (uc001dab.3/10207, exon 40 of 43)	1	62660474	62678001	17528	1	54596	uc001dae.4	-66597	ENSG00000240563	L1TD1	LINE1 type transposase domain containing 1
chr1	62994692	62995191	500	*	-0.569596	0.0467951	0.290366	Exon (uc001dam.3/85440, exon 10 of 30)	1	62923209	63001303	78095	2	85440	uc010oov.1	6112	ENSG00000116641	DOCK7
chr1	64636710	64637116	407	*	0.801208	0.0129879	0.155161	Exon (uc001dbl.3/uc001dbl.3, exon 1 of 5)	1	64669490	64710027	40538	1	148581	uc001dbn.1	-32374	ENSG00000177414	UBE2U	ubiquitin conjugating enzyme E2 U
chr1	65332113	65332903	791	*	-0.686344	0.000545679	0.028926	Exon (uc001dbu.1/3716, exon 7 of 25)	1	65298906	65311323	12418	2	3716	uc009wal.1	-20790	ENSG00000162434	JAK1
chr1	66087060	66087638	579	*	-0.743789	0.0351548	0.250848	Exon (uc001dcg.3/3953, exon 18 of 20)	1	65991372	66101111	109740	1	3953	uc001dck.3	95688	ENSG00000116678	LEPR
chr1	67507746	67508067	322	*	-0.807075	0.0174382	0.179518	Exon (uc001ddk.2/23169, exon 8 of 12)	1	67473197	67518730	45534	2	23169	uc010oph.2	10663	ENSG00000116704	SLC35D1
chr1	67845638	67846088	451	*	-0.737935	0.0304659	0.23405	Exon (uc001ddu.3/3595, exon 13 of 16)	1	67873493	67896123	22631	2	26135	uc001ddv.3	50035	ENSG00000142864	SERBP1
chr1	70761663	70762273	611	*	-1.1265	1.97886e-05	0.00408393	Exon (uc001dex.4/81573, exon 8 of 13)	1	70724685	70820417	95733	2	81573	uc001dex.4	58144	ENSG00000118454	ANKRD13C
chr1	89656850	89657224	375	*	-0.777276	0.0114845	0.14562	Exon (uc001dnb.3/115361, exon 6 of 11)	1	89646831	89664633	17803	2	115361	uc001dnb.3	7409	ENSG00000162654	GBP4
chr1	94953483	94953998	516	*	-0.902475	0.00339484	0.0791593	Exon (uc001dqn.4/5825, exon 13 of 23)	1	94947049	94984219	37171	1	5825	uc001dqo.4	6434	ENSG00000117528	ABCD3
chr1	100213956	100214340	385	*	-0.845861	0.00882217	0.127096	Exon (uc001dsh.1/391059, exon 3 of 17)	1	100174259	100231349	57091	2	391059	uc001dsh.1	17009	ENSG00000156869	FRRS1
chr1	109565531	109566015	485	*	-0.76314	0.033601	0.244803	Exon (uc001dwi.3/22911, exon 2 of 15)	1	109512838	109560223	47386	2	22911	uc010ovf.2	-5308	ENSG00000085433	WDR47
chr1	110828592	110829123	532	*	-0.687968	0.0408768	0.271542	Exon (uc001dzj.3/440600, exon 4 of 4)	1	110828999	110881793	52795	2	440600	uc001dzj.3	52670	ENSG00000227963	RBM15-AS1
chr1	147119271	147119804	534	*	0.904529	0.000736761	0.0343219	Exon (uc001epr.2/51205, exon 10 of 10)	1	147119168	147142634	23467	2	51205	uc001epr.2	22830	ENSG00000162836	ACP6	acid phosphatase 6, lysophosphatidic
chr1	156046814	156047556	743	*	-0.624582	0.00250507	0.0671849	Exon (uc001fnd.4/92312, exon 2 of 2)	1	156041804	156051789	9986	2	92312	uc001fnd.4	4233	ENSG00000254726	MEX3A
chr1	158614662	158615301	640	*	0.570203	0.0120216	0.149186	Exon (uc001fst.1/6708, exon 28 of 52)	1	158576229	158577170	942	1	128368	uc010pio.2	38433	ENSG00000198967	OR10Z1	olfactory receptor family 10 subfamily Z member 1
chr1	168037441	168038418	978	*	-1.08431	7.8014e-05	0.00904766	Exon (uc001gev.3/55827, exon 19 of 20)	1	168011968	168045083	33116	1	55827	uc001gez.3	25473	ENSG00000143164	DCAF6
chr1	171605288	171605820	533	*	-0.554791	0.0492945	0.296937	Exon (uc001ghu.3/4653, exon 3 of 3)	1	171604557	171621773	17217	2	4653	uc001ghu.3	15953	ENSG00000034971	MYOC
chr1	172017793	172018241	449	*	-1.4055	0.000424854	0.0250822	Exon (uc001gid.5/26052, exon 10 of 15)	1	172107948	172108028	81	1	100422882	uc021pew.1	-89707	ENSG00000283152	MIR3120
chr1	173947070	173947717	648	*	-1.09813	0.00313398	0.0764293	Exon (uc001gju.4/149041, exon 6 of 19)	1	173900352	173962210	61859	2	149041	uc001gju.4	14493	ENSG00000135870	RC3H1
chr1	186326530	186326849	320	*	-0.842672	0.0101622	0.137335	Exon (uc001grv.3/7175, exon 14 of 51)	1	186280786	186344457	63672	2	7175	uc001grv.3	17608	ENSG00000047410	TPR
chr1	193056678	193057394	717	*	-0.747072	0.0341082	0.246522	Exon (uc001gsy.3/uc001gsy.3, exon 1 of 1)	1	193065595	193074608	9014	2	51022	uc001gsz.2	17214	ENSG00000023572	GLRX2
chr1	197064847	197065258	412	*	-1.63693	0.000155588	0.0140332	Exon (uc001gtu.3/259266, exon 19 of 28)	1	197008321	197036397	28077	2	2165	uc001gtt.1	-28450	ENSG00000143278	F13B
chr1	206634167	206634748	582	*	0.574901	0.00856433	0.125634	Exon (uc001hdy.3/23380, exon 20 of 20)	1	206643586	206651640	8055	1	9641	uc009xbu.2	-8838	ENSG00000263528	IKBKE	inhibitor of nuclear factor kappa B kinase subunit epsilon
chr1	207307562	207308042	481	*	1.27844	0.000111028	0.011335	Exon (uc001hfo.3/722, exon 9 of 12)	1	207277607	207318317	40711	1	722	uc001hfo.3	29955	ENSG00000123838	C4BPA	complement component 4 binding protein alpha
chr1	207510403	207510757	355	*	1.19674	1.7595e-05	0.00382508	Exon (uc001hfq.4/1604, exon 8 of 10)	1	207497904	207511004	13101	1	1604	uc031prz.1	12499	ENSG00000196352	CD55	CD55 molecule (Cromer blood group)
chr1	211565118	211565883	766	*	-0.517714	0.033539	0.244664	Exon (uc001hil.4/84791, exon 3 of 6)	1	211556097	211605877	49781	1	84791	uc001hil.4	9021	ENSG00000153363	LINC00467
chr1	219329211	219329662	452	*	-0.677493	0.0426458	0.277185	Exon (uc001hlp.3/643723, exon 2 of 5)	1	219254317	219347130	92814	2	643723	uc001hlp.3	17468	ENSG00000228063	LYPLAL1-DT
chr1	225547720	225548711	992	*	0.658678	0.00393327	0.0855413	Exon (uc001how.2/127602, exon 73 of 84)	1	225589204	225615815	26612	2	3930	uc001hoy.3	67104	ENSG00000143815	LBR	lamin B receptor
chr1	226455472	226455919	448	*	-1.09383	0.00362868	0.0820938	Exon (uc001hqa.3/286826, exon 8 of 15)	1	226418850	226497204	78355	2	286826	uc001hqa.3	41285	ENSG00000183814	LIN9
chr1	228470662	228471039	378	*	0.556081	0.0199355	0.191699	Exon (uc001hsn.4/84033, exon 32 of 81)	1	228465206	228472692	7487	1	84033	uc001hsp.2	5456	ENSG00000154358	OBSCN	obscurin, cytoskeletal calmodulin and titin-interacting RhoGEF
chr10	375371	375995	625	*	0.684358	0.0142793	0.161945	Exon (uc001ifp.3/22982, exon 30 of 37)	10	386420	415907	29488	2	22982	uc009xhi.1	39912	ENSG00000151240	DIP2C	disco interacting protein 2 homolog C
chr10	17725997	17726767	771	*	-0.598334	0.011278	0.144257	Exon (uc001ipj.2/8027, exon 3 of 14)	10	17737048	17758821	21774	1	8027	uc009xjw.2	-10281	ENSG00000136738	STAM
chr10	22209891	22210541	651	*	-0.975842	0.00524391	0.0989162	Exon (uc001irc.3/64215, exon 4 of 12)	10	22045477	22292650	247174	2	64215	uc001irc.3	82109	ENSG00000136770	DNAJC1
chr10	27043832	27044626	795	*	-0.738057	0.00531101	0.0996349	Exon (uc001isx.3/10006, exon 10 of 12)	10	27023464	27035726	12263	1	23590	uc010qdf.2	20368	ENSG00000148459	PDSS1
chr10	27060010	27060507	498	*	-1.03195	0.00283573	0.0722024	Exon (uc001isx.3/10006, exon 4 of 12)	10	27035525	27066170	30646	2	10006	uc010qdg.2	5663	ENSG00000136754	ABI1
chr10	29815550	29815894	345	*	-0.881929	0.00305623	0.0752644	Exon (uc001iut.1/6840, exon 13 of 38)	10	29746277	29811564	65288	2	6840	uc010qdw.1	-3986	ENSG00000197321	SVIL
chr10	33475095	33475670	576	*	-0.603794	0.0368088	0.25729	Exon (uc001iwv.4/8829, exon 14 of 16)	10	33466419	33623768	157350	2	8829	uc001iwv.4	148098	ENSG00000099250	NRP1
chr10	75147956	75148320	365	*	-0.987907	0.00612935	0.106616	Exon (uc001jtz.2/310, exon 7 of 14)	10	75135189	75173841	38653	2	310	uc001jtz.2	25521	ENSG00000138279	ANXA7
chr10	91511042	91511497	456	*	-1.73218	2.08102e-05	0.00420898	Exon (uc001kgr.1/9585, exon 24 of 33)	10	91497144	91534700	37557	1	9585	uc009xtw.1	13898	ENSG00000138182	KIF20B
chr10	97141319	97141689	371	*	-0.907878	0.00286971	0.0727796	Exon (uc001kkk.3/10580, exon 3 of 15)	10	97071530	97145062	73533	2	10580	uc001kkk.3	3373	ENSG00000095637	SORBS1
chr10	103281110	103281651	542	*	-0.882178	0.00987187	0.134859	Exon (uc001kta.4/8945, exon 5 of 15)	10	103338639	103342950	4312	2	27343	uc001ktd.1	61299	ENSG00000166169	POLL
chr10	127727468	127728163	696	*	-0.63083	0.0217805	0.2003	Exon (uc001ljk.2/8038, exon 19 of 23)	10	127668730	127698078	29349	1	92565	uc001lji.3	58738	ENSG00000203780	FANK1
chr10	129208282	129209278	997	*	0.511022	0.024949	0.212087	Exon (uc001ljt.3/1793, exon 43 of 52)	10	129135164	129250780	115617	1	1793	uc009yaq.3	73118	ENSG00000150760	DOCK1	dedicator of cytokinesis 1
chr11	557255	557681	427	*	-0.575588	0.0398287	0.267716	Exon (uc001lpy.3/uc001lpy.3, exon 1 of 2)	11	554850	560779	5930	2	256329	uc001lpx.3	3098	ENSG00000185522	LMNTD2
chr11	18496940	18497327	388	*	-1.16902	0.000590355	0.0305289	Exon (uc001mop.1/160287, exon 5 of 8)	11	18477374	18501147	23774	1	160287	uc001moq.2	19566	ENSG00000166800	LDHAL6A
chr11	34100711	34101251	541	*	-0.665113	0.0268242	0.21959	Exon (uc001mvg.3/4076, exon 7 of 18)	11	34127111	34168458	41348	1	55226	uc001mvk.3	-25860	ENSG00000135372	NAT10
chr11	61049017	61049520	504	*	-0.569783	0.0237733	0.207249	Exon (uc001nra.3/220001, exon 7 of 20)	11	61025758	61062788	37031	2	220001	uc001nra.3	13268	ENSG00000167992	VWCE
chr11	61607753	61608171	419	*	-1.17162	2.15062e-06	0.00112791	Exon (uc001nsj.2/9415, exon 3 of 12)	11	61595713	61634825	39113	1	9415	uc001nsl.1	12040	ENSG00000134824	FADS2
chr11	61629657	61630585	929	*	-0.630311	0.00283673	0.0722024	Exon (uc001nsj.2/9415, exon 8 of 12)	11	61640998	61659006	18009	2	3995	uc001nsm.3	28421	ENSG00000221968	FADS3
chr11	63676157	63676612	456	*	-0.796823	0.00766213	0.119013	Exon (uc001nxv.4/2011, exon 17 of 17)	11	63678693	63684316	5624	2	283248	uc001nyc.3	7704	ENSG00000167771	RCOR2
chr11	63978031	63978532	502	*	-0.528145	0.0326162	0.2414	Exon (uc001nyl.2/83706, exon 3 of 15)	11	63974152	63991363	17212	1	83706	uc001nym.2	3879	ENSG00000149781	FERMT3
chr11	64521906	64522574	669	*	-0.643785	0.027988	0.224049	Exon (uc001oax.4/5837, exon 8 of 20)	11	64513861	64528187	14327	2	5837	uc001oax.4	5613	ENSG00000068976	PYGM
chr11	68660838	68661369	532	*	0.53191	0.0344275	0.247957	Exon (uc001ooh.3/219927, exon 5 of 7)	11	68658746	68671303	12558	2	219927	uc001ooh.3	9934	ENSG00000197345	MRPL21	mitochondrial ribosomal protein L21
chr11	71154602	71155047	446	*	-0.614043	0.042427	0.276476	Exon (uc001oqk.3/1717, exon 4 of 9)	11	71145457	71159477	14021	2	1717	uc001oqk.3	4430	ENSG00000172893	DHCR7
chr11	72415079	72415533	455	*	-0.555298	0.0319413	0.239154	Exon (uc001osr.3/116985, exon 9 of 30)	11	72396114	72424288	28175	2	116985	uc001osr.3	8755	ENSG00000186635	ARAP1
chr11	77920819	77921537	719	*	-0.604552	0.00191862	0.0576479	Exon (uc001oze.2/57558, exon 9 of 9)	11	77910016	77925757	15742	1	57558	uc001ozf.3	10803	ENSG00000118369	USP35
chr11	107219105	107219673	569	*	-1.10072	0.00321115	0.0771958	Exon (uc001pjh.4/143884, exon 11 of 16)	11	107197072	107313775	116704	2	143884	uc001pjh.4	94102	ENSG00000152404	CWF19L2
chr11	130003514	130004055	542	*	0.524237	0.0284738	0.225593	Exon (uc001qfp.3/334, exon 12 of 17)	11	130009465	130014706	5242	1	334	uc009zcv.3	-5410	ENSG00000084234	APLP2	amyloid beta precursor like protein 2
chr11	134104483	134105212	730	*	-0.554052	0.000830387	0.0367035	Exon (uc001qhe.3/112936, exon 2 of 6)	11	134094561	134117686	23126	1	112936	uc001qhe.3	9922	ENSG00000151502	VPS26B
chr12	1886676	1887212	537	*	0.554345	0.0310103	0.235936	Exon (uc001qjm.3/79602, exon 4 of 8)	12	1904834	1920889	16056	2	93589	uc021qsy.1	33677	ENSG00000151062	CACNA2D4	calcium voltage-gated channel auxiliary subunit alpha2delta 4
chr12	7521867	7522267	401	*	0.587175	0.0438947	0.281246	Exon (uc001qsy.3/283316, exon 15 of 20)	12	7456928	7480969	24042	1	341392	uc001qsx.1	64939	ENSG00000215009	ACSM4	acyl-CoA synthetase medium chain family member 4
chr12	14947039	14947594	556	*	-0.872094	0.0204812	0.194722	Exon (uc001rci.3/51729, exon 7 of 12)	12	14939412	14956401	16990	2	51729	uc001rci.3	8807	ENSG00000084463	WBP11
chr12	21794763	21795190	428	*	-0.798501	0.000456791	0.0261058	Exon (uc001rfd.3/3945, exon 5 of 8)	12	21788275	21810728	22454	2	3945	uc001rfd.3	15538	ENSG00000111716	LDHB
chr12	26773697	26774088	392	*	-0.84323	0.00196648	0.0583585	Exon (uc001rhg.3/3709, exon 26 of 57)	12	26540367	26647273	106907	2	3709	uc009zjg.1	-126424	ENSG00000123104	ITPR2
chr12	45566975	45567692	718	*	0.84713	3.80051e-05	0.00574074	Exon (uc001rom.2/51054, exon 3 of 3)	12	45580874	45581252	379	2	6090	uc010slc.1	13560	NA	RNY5	RNA, Ro60-associated Y5
chr12	46211399	46211777	379	*	-0.855071	0.0175256	0.179975	Exon (uc001ror.3/196528, exon 5 of 20)	12	46230524	46236017	5494	1	196528	uc001rot.1	-18747	ENSG00000189079	ARID2
chr12	49883118	49883889	772	*	-1.23258	1.3618e-05	0.0033826	Exon (uc001rud.2/65244, exon 5 of 14)	12	49932940	49952077	19138	1	23416	uc001ruh.1	-49051	ENSG00000135519	KCNH3
chr12	51686047	51686509	463	*	-0.539615	0.0329024	0.242677	Exon (uc001ryg.3/51411, exon 10 of 13)	12	51639133	51664202	25070	2	57228	uc001ryf.1	-21845	ENSG00000170545	SMAGP
chr12	65633592	65634051	460	*	-0.967631	0.0129085	0.154569	Exon (uc001ssl.2/23592, exon 7 of 13)	12	65672423	65860687	188265	1	253827	uc001ssm.3	-38372	ENSG00000174099	MSRB3
chr12	93258170	93258741	572	*	-1.2659	0.00282351	0.0720644	Exon (uc001tck.3/8411, exon 3 of 29)	12	93166285	93323107	156823	2	8411	uc001tck.3	64366	ENSG00000102189	EEA1
chr12	94772585	94773158	574	*	-0.740494	0.0418217	0.274403	Exon (uc001tdd.3/51134, exon 7 of 17)	12	94702056	94853764	151709	2	51134	uc001tdd.3	80606	ENSG00000173588	CEP83
chr12	108011893	108012440	548	*	-0.761655	0.0291416	0.22857	Exon (uc001tmj.3/121551, exon 10 of 15)	12	108028609	108053419	24811	1	121551	uc001tmm.1	-16169	ENSG00000151136	BTBD11
chr12	110206424	110206903	480	*	-0.670789	0.0130449	0.155485	Exon (uc001tpd.2/84915, exon 3 of 3)	12	110172014	110211292	39279	2	84983	uc031qjl.1	4389	ENSG00000255650	FAM222A-AS1
chr12	120989920	120990676	757	*	0.507535	0.0126449	0.152653	Exon (uc001typ.4/9921, exon 3 of 17)	12	120984208	121015397	31190	1	9921	uc001tyq.4	5712	ENSG00000022840	RNF10	ring finger protein 10
chr12	132270494	132271186	693	*	-0.502862	0.0182753	0.183867	Exon (uc001uja.2/6433, exon 15 of 18)	12	132312941	132336316	23376	1	4326	uc001ujc.1	-41755	ENSG00000198598	MMP17
chr12	132470834	132471697	864	*	0.678575	0.00140588	0.0485886	Exon (uc001ujj.2/57634, exon 5 of 8)	12	132445130	132565011	119882	1	57634	uc001ujm.3	25704	ENSG00000183495	EP400	E1A binding protein p400
chr13	23894344	23894906	563	*	-0.860426	0.0199071	0.191645	Exon (uc001uom.2/6445, exon 7 of 8)	13	23902972	23930146	27175	2	26278	uc001uop.1	35240	ENSG00000151835	SACS
chr13	27679323	27680253	931	*	-0.514864	0.0294489	0.23007	Exon (uc001uqy.3/219333, exon 3 of 9)	13	27640287	27746033	105747	2	219333	uc001uqy.3	65780	ENSG00000152484	USP12
chr13	39587021	39587990	970	*	0.914795	3.75666e-05	0.00570559	Exon (uc001uwy.4/80209, exon 11 of 13)	13	39540062	39564996	24935	2	161003	uc010tez.2	-22025	ENSG00000133115	STOML3	stomatin like 3
chr13	51501419	51501914	496	*	-0.870814	0.00420006	0.0886313	Exon (uc001vfa.4/79621, exon 2 of 11)	13	51456515	51484848	28334	2	100874255	uc031qlp.1	-16571	NA	RNASEH2B-AS1
chr13	96412097	96412462	366	*	-0.950586	0.00291094	0.0733504	Exon (uc001vmq.3/5611, exon 6 of 12)	13	96329393	96447243	117851	1	5611	uc001vmq.3	82704	ENSG00000102580	DNAJC3
chr13	99098635	99099241	607	*	-0.611684	0.0022635	0.0631293	Exon (uc001vnh.3/10160, exon 27 of 28)	13	99102455	99174341	71887	2	8428	uc001vnm.1	75100	ENSG00000102572	STK24
chr13	111080854	111081397	544	*	-0.500229	0.0285007	0.225688	Exon (uc001vqx.3/1284, exon 7 of 48)	13	111154923	111160526	5604	2	100874203	uc031qnh.1	79129	ENSG00000232814	COL4A2-AS1
chr13	113486766	113487694	929	*	-0.634251	0.000471793	0.0265303	Exon (uc001vsi.4/23250, exon 14 of 30)	13	113496590	113541482	44893	1	23250	uc010ago.3	-8896	ENSG00000068650	ATP11A
chr14	22636355	22636853	499	*	0.825491	0.00564775	0.102484	Exon (uc001wdi.2/uc001wdi.2, exon 1 of 2)	14	23033807	23058143	24337	2	1603	uc001wgl.2	421290	ENSG00000129562	DAD1	defender against cell death 1
chr14	50808641	50809076	436	*	-1.33243	2.16435e-05	0.00423628	Exon (uc001wxz.3/8814, exon 4 of 9)	14	50785952	50802276	16325	1	27109	uc010ant.2	22689	ENSG00000125375	DMAC2L
chr14	50807655	50808095	441	*	0.56174	0.0206925	0.195648	Exon (uc001wxz.3/8814, exon 5 of 9)	14	50785952	50802276	16325	1	27109	uc010ant.2	21703	ENSG00000125375	DMAC2L	distal membrane arm assembly component 2 like
chr14	69895239	69895824	586	*	0.616222	0.0435482	0.2799	Exon (uc001xld.4/55334, exon 3 of 3)	14	69865385	69929107	63723	1	55334	uc010aqx.3	29854	ENSG00000029364	SLC39A9	solute carrier family 39 member 9
chr14	74404233	74404671	439	*	-0.684226	0.0342737	0.247314	Exon (uc001xpd.3/145483, exon 6 of 9)	14	74416637	74429768	13132	1	51004	uc001xpe.3	-11966	ENSG00000119723	COQ6
chr14	81605799	81606403	605	*	0.973784	0.000269554	0.0196651	Exon (uc001xvd.1/7253, exon 9 of 10)	14	81669039	81669178	140	2	677845	uc001xvi.1	62775	ENSG00000221303	SNORA79	small nucleolar RNA, H/ACA box 79
chr14	88477555	88478124	570	*	0.633507	0.00984689	0.134717	Exon (uc001xvv.3/8477, exon 2 of 2)	14	88471468	88481155	9688	1	8477	uc001xvv.3	6087	ENSG00000140030	GPR65	G protein-coupled receptor 65
chr14	103342850	103343690	841	*	0.810904	0.000443163	0.0256718	Exon (uc001ymc.2/7187, exon 6 of 12)	14	103388993	103397179	8187	1	81693	uc001ymg.4	-45303	ENSG00000166126	AMN	amnion associated transmembrane protein
chr14	105359809	105360334	526	*	-0.694636	0.0139434	0.160533	Exon (uc001yps.3/283638, exon 14 of 18)	14	105354381	105363107	8727	1	283638	uc001ypt.3	5428	ENSG00000099814	CEP170B
chr14	105642547	105643311	765	*	-0.502315	0.0468018	0.290366	Exon (uc001yqi.4/256281, exon 3 of 7)	14	105639274	105647660	8387	2	256281	uc001yqi.4	4349	ENSG00000183828	NUDT14
chr15	40356746	40357613	868	*	0.518522	0.00798123	0.121939	Exon (uc001zks.2/100131089, exon 3 of 3)	15	40331512	40359710	28199	1	100131089	uc021sje.1	25234	ENSG00000248508	SRP14-AS1	SRP14 antisense RNA1 (head to head)
chr15	41594843	41595210	368	*	-0.693325	0.0280369	0.22415	Exon (uc001zno.3/uc001zno.3, exon 1 of 1)	15	41576201	41591795	15595	1	729082	uc001znm.4	18642	ENSG00000247556	OIP5-AS1
chr15	45688929	45689581	653	*	-0.769311	0.0123233	0.151275	Exon (uc001zvd.3/uc001zvd.3, exon 3 of 5)	15	45694519	45713616	19098	1	79029	uc001zve.3	-4938	ENSG00000171763	SPATA5L1
chr15	63972467	63973090	624	*	-0.785409	0.03127	0.236832	Exon (uc002amp.3/8925, exon 35 of 78)	15	63879909	63893026	13118	2	100130855	uc002amk.3	-79441	ENSG00000259248	USP3-AS1
chr15	65042451	65042925	475	*	-0.51699	0.0211886	0.197713	Exon (uc002anq.3/348093, exon 3 of 8)	15	65054586	65054714	129	2	100302184	uc021soy.1	11789	ENSG00000221033	MIR1272
chr15	65147114	65148039	926	*	-0.586904	0.00453833	0.0925934	Exon (uc002anv.3/80301, exon 3 of 6)	15	65134082	65160201	26120	1	80301	uc002anw.3	13032	ENSG00000241839	PLEKHO2
chr15	72837079	72837419	341	*	-0.848718	0.0209825	0.19685	Exon (uc002aut.4/25820, exon 3 of 14)	15	72879558	72879654	97	1	693215	uc021spw.1	-42139	ENSG00000283798	MIR630
chr15	76583837	76584778	942	*	-0.656889	0.00301174	0.0746017	Exon (uc002bbt.2/2108, exon 4 of 12)	15	76508629	76603810	95182	2	2108	uc002bbt.2	19032	ENSG00000140374	ETFA
chr15	81046272	81046698	427	*	-0.864482	0.00463888	0.0932657	Exon (uc002bft.3/58489, exon 3 of 3)	15	81071712	81243999	172288	1	57214	uc002bfw.1	-25014	ENSG00000103888	CEMIP
chr15	83561101	83561660	560	*	-0.603129	0.00462384	0.0932657	Exon (uc002bjg.3/9455, exon 2 of 9)	15	83517729	83621476	103748	2	9455	uc002bjg.3	59816	ENSG00000103942	HOMER2
chr15	91436203	91436669	467	*	-0.95192	0.000512201	0.0278923	Exon (uc002bpv.3/2242, exon 15 of 19)	15	91428267	91439006	10740	1	2242	uc010bny.3	7936	ENSG00000182511	FES
chr16	845716	846665	950	*	-0.516978	0.0140613	0.161121	Exon (uc002cke.4/63922, exon 17 of 22)	16	848041	850733	2693	2	51764	uc002ckh.4	4068	ENSG00000127588	GNG13
chr16	1813662	1814366	705	*	-0.804153	0.000153032	0.0139531	Exon (uc002cmk.3/23162, exon 17 of 32)	16	1820321	1821710	1390	2	4832	uc002cmm.3	7344	ENSG00000103024	NME3
chr16	4483942	4484643	702	*	-0.557833	0.021435	0.199208	Exon (uc002cwk.3/9093, exon 2 of 12)	16	4475806	4506775	30970	1	9093	uc010uxk.2	8136	ENSG00000103423	DNAJA3
chr16	4774523	4774998	476	*	-0.600457	0.0105909	0.140525	Exon (uc002cxi.2/124401, exon 3 of 15)	16	4746511	4778079	31569	2	124401	uc002cxi.2	3081	ENSG00000168096	ANKS3
chr16	8738356	8738726	371	*	-0.661277	0.0115302	0.145833	Exon (uc002cyz.3/79091, exon 10 of 11)	16	8715527	8740079	24553	1	79091	uc021tcq.1	22829	ENSG00000067365	METTL22
chr16	11873018	11873320	303	*	-1.06457	0.000539728	0.0286868	Exon (uc002dbl.3/29066, exon 4 of 23)	16	11844442	11859541	15100	2	29066	uc002dbj.3	-13477	ENSG00000122299	ZC3H7A
chr16	15865396	15865885	490	*	-0.627824	0.0134839	0.157966	Exon (uc002ddv.3/4629, exon 10 of 43)	16	15843025	15877389	34365	2	4629	uc002dea.1	11504	ENSG00000133392	MYH11
chr16	31392153	31392754	602	*	0.52643	0.0143038	0.162057	Exon (uc002ebt.3/3687, exon 29 of 31)	16	31404633	31420638	16006	1	3681	uc010vfl.1	-11879	ENSG00000156886	ITGAD	integrin subunit alpha D
chr16	56932834	56933444	611	*	0.671852	0.000846536	0.0368356	Exon (uc002ekd.4/6559, exon 23 of 26)	16	56966002	56971325	5324	1	9709	uc031qwf.1	-32558	ENSG00000051108	HERPUD1	homocysteine inducible ER protein with ubiquitin like domain 1
chr16	58073641	58074198	558	*	-0.826517	0.00663525	0.110814	Exon (uc002ena.3/4324, exon 4 of 10)	16	58059282	58080804	21523	1	4324	uc002ena.3	14359	ENSG00000102996	MMP15
chr16	70020203	70020512	310	*	-1.21388	0.0029408	0.0737675	Exon (uc002eyb.3/283970, exon 19 of 24)	16	70010448	70024111	13664	2	283970	uc010vlq.1	3599	ENSG00000196696	PDXDC2P-NPIPB14P
chr16	70512914	70513347	434	*	-0.656052	0.0231368	0.205479	Exon (uc002eyy.3/197258, exon 23 of 24)	16	70488498	70514177	25680	1	197258	uc010cft.3	24416	ENSG00000157353	FCSK
chr16	88598447	88599177	731	*	-0.775549	3.18773e-05	0.00521283	Exon (uc002fkv.3/161882, exon 7 of 10)	16	88636789	88677792	41004	1	124245	uc021tmm.1	-37612	ENSG00000158545	ZC3H18
chr17	3847977	3848665	689	*	-0.583673	0.00729187	0.116159	Exon (uc002fwx.2/489, exon 9 of 23)	17	3827163	3833728	6566	2	489	uc010ckn.2	-14249	ENSG00000074370	ATP2A3
chr17	7671004	7671522	519	*	-0.541716	0.0329857	0.242803	Exon (uc002giu.1/146754, exon 22 of 85)	17	7657638	7658286	649	1	118432	uc002giv.3	13366	ENSG00000240480	RPL29P2
chr17	18872150	18872560	411	*	-0.500293	0.0191818	0.188356	Exon (uc002gur.2/125206, exon 6 of 15)	17	18855478	18924004	68527	1	125206	uc010vyl.2	16672	ENSG00000154025	SLC5A10
chr17	33428173	33428712	540	*	0.962522	0.00106632	0.0418939	Exon (uc002hiq.2/100529207, exon 5 of 7)	17	33426811	33433500	6690	2	5892	uc010ctj.2	4788	ENSG00000185379	RAD51D	RAD51 paralog D
chr17	33456014	33456735	722	*	0.556668	0.0123194	0.151275	Exon (uc002hix.3/54752, exon 3 of 4)	17	33448631	33457751	9121	1	54752	uc002hix.3	7383	ENSG00000073598	FNDC8	fibronectin type III domain containing 8
chr17	33491038	33491299	262	*	-0.930895	0.0234263	0.206235	Exon (uc002hja.3/146862, exon 9 of 20)	17	33475283	33516364	41082	1	146862	uc010cto.3	15755	ENSG00000141161	UNC45B
chr17	36936627	36936991	365	*	-0.733907	0.0214343	0.199208	Exon (uc002hqs.3/8396, exon 4 of 10)	17	36921944	36956158	34215	2	8396	uc002hqs.3	19167	ENSG00000276293	PIP4K2B
chr17	37453276	37453905	630	*	-0.829232	0.00156181	0.0512615	Exon (uc002hrt.3/84961, exon 6 of 15)	17	37366789	37382040	15252	2	342667	uc010cvt.3	-71236	ENSG00000141750	STAC2
chr17	41597198	41597737	540	*	0.919412	0.00506157	0.0971919	Exon (uc002idu.1/1659, exon 19 of 23)	17	41605211	41607803	2593	2	2118	uc002idv.4	10066	ENSG00000175832	ETV4	ETS variant transcription factor 4
chr17	42429116	42430030	915	*	-0.629188	0.00220923	0.0623034	Exon (uc002igp.1/2896, exon 10 of 13)	17	42422491	42430470	7980	1	2896	uc002igp.1	6625	ENSG00000030582	GRN
chr17	43332938	43333426	489	*	-0.52093	0.046938	0.2907	Exon (uc002iis.1/124783, exon 4 of 5)	17	43331760	43339479	7720	2	124783	uc002iis.1	6053	ENSG00000184361	SPATA32
chr17	60803403	60804172	770	*	0.573186	0.0499066	0.298514	Exon (uc002jaj.1/uc002jaj.1, exon 2 of 3)	17	60758819	60770962	12144	1	9902	uc002jaf.4	44584	ENSG00000011028	MRC2	mannose receptor C type 2
chr17	62396800	62397169	370	*	-0.766492	0.00791007	0.121368	Exon (uc002jef.2/5175, exon 2 of 2)	17	62396777	62407083	10307	2	5175	uc002jef.2	9914	ENSG00000261371	PECAM1
chr17	73746900	73747350	451	*	-0.836526	0.00179551	0.055903	Exon (uc002jpg.3/3691, exon 29 of 40)	17	73754018	73761280	7263	2	2584	uc002jpk.3	13930	ENSG00000108479	GALK1
chr17	79576790	79577524	735	*	0.652416	0.00127434	0.0461427	Exon (uc002kat.4/55666, exon 5 of 17)	17	79523913	79604138	80226	2	55666	uc002kat.4	26614	ENSG00000182446	NPLOC4	NPL4 homolog, ubiquitin recognition factor
chr17	79966752	79967165	414	*	-0.873923	0.00497741	0.0964108	Exon (uc002kcx.3/79058, exon 8 of 16)	17	79976579	79980785	4207	2	201254	uc002kdc.4	13620	ENSG00000169689	CENPX
chr18	10677663	10678012	350	*	-1.17166	0.00468625	0.0936982	Exon (uc002koq.3/63895, exon 8 of 11)	18	10670244	10697878	27635	2	63895	uc002koq.3	19866	ENSG00000154864	PIEZO2
chr18	21418689	21419353	665	*	0.569198	0.0369101	0.257701	Exon (uc002kuq.3/3909, exon 26 of 75)	18	21452984	21535029	82046	1	3909	uc002kus.4	-33631	ENSG00000053747	LAMA3	laminin subunit alpha 3
chr18	22804700	22805620	921	*	0.738713	0.000834892	0.0367035	Exon (uc002kvk.2/25925, exon 4 of 8)	18	22641888	22932214	290327	2	25925	uc002kvk.2	126594	ENSG00000198795	ZNF521	zinc finger protein 521
chr18	29210688	29211141	454	*	-0.671047	0.0120216	0.149186	Exon (uc002kwz.4/9331, exon 6 of 9)	18	29202209	29206361	4153	2	9331	uc002kwy.4	-4327	ENSG00000118276	B4GALT6
chr18	29890026	29890372	347	*	-0.901719	0.00773921	0.119875	Exon (uc002kxk.2/64762, exon 3 of 6)	18	29769987	29800366	30380	1	4225	uc002kxj.4	120039	ENSG00000141434	MEP1B
chr18	43665695	43666249	555	*	-0.560339	0.0167858	0.176271	Exon (uc002lbr.2/498, exon 10 of 12)	18	43669395	43672164	2770	2	498	uc010xct.1	5915	ENSG00000152234	ATP5F1A
chr18	55317443	55318156	714	*	0.827876	0.000467857	0.0264655	Exon (uc002lgw.3/5205, exon 27 of 28)	18	55306687	55405276	98590	1	100505549	uc002lgv.1	10756	ENSG00000267040	LOC100505549	uncharacterized LOC100505549
chr18	62083183	62083619	437	*	1.17996	0.0004153	0.0249206	Exon (uc002ljx.3/284294, exon 8 of 10)	18	61880318	61927290	46973	2	400654	uc002ljy.3	-155893	ENSG00000266952	LINC01538	long intergenic non-protein coding RNA 1538
chr18	77170453	77171278	826	*	-0.737118	4.88513e-05	0.00673372	Exon (uc002lnc.1/4772, exon 2 of 8)	18	77160326	77289323	128998	1	4772	uc010xfk.2	10127	ENSG00000131196	NFATC1
chr19	1046730	1047638	909	*	-0.739952	0.000384251	0.0237277	Exon (uc002lqw.4/10347, exon 14 of 47)	19	1042661	1055938	13278	1	10347	uc010dsb.1	4069	ENSG00000064687	ABCA7
chr19	1108849	1109736	888	*	-0.621012	0.00161432	0.0524262	Exon (uc002lrj.4/22904, exon 24 of 29)	19	1104649	1106787	2139	1	2879	uc021umh.1	4200	ENSG00000167468	GPX4
chr19	1253918	1254432	515	*	-0.73665	0.00723112	0.115573	Exon (uc002lrp.3/90007, exon 5 of 8)	19	1248552	1259142	10591	1	90007	uc002lrp.3	5366	ENSG00000167470	MIDN
chr19	3599751	3600482	732	*	-0.794857	0.000134287	0.0128602	Exon (uc002lyg.2/6915, exon 2 of 3)	19	3594504	3606831	12328	2	6915	uc002lyg.2	6349	ENSG00000006638	TBXA2R
chr19	5857483	5857984	502	*	0.541307	0.048243	0.294422	Exon (uc002mdn.3/uc002mdn.3, exon 4 of 4)	19	5842899	5851485	8587	2	2525	uc002mdm.2	-5998	ENSG00000171124	FUT3	fucosyltransferase 3 (Lewis blood group)
chr19	10433850	10434632	783	*	-0.965685	3.7099e-05	0.00565005	Exon (uc002moa.3/125950, exon 4 of 13)	19	10426889	10429048	2160	2	125950	uc002mnz.3	-4802	ENSG00000161847	RAVER1
chr19	14104270	14104648	379	*	-0.674028	0.0242473	0.20921	Exon (uc002mxv.3/5989, exon 2 of 21)	19	14072342	14117134	44793	2	5989	uc002mxv.3	12486	ENSG00000132005	RFX1
chr19	18543222	18543652	431	*	-1.0637	1.7411e-05	0.00382504	Exon (uc002niy.3/170463, exon 11 of 18)	19	18545198	18548119	2922	2	51477	uc002nja.2	4467	ENSG00000105655	ISYNA1
chr19	32530040	32530831	792	*	-0.674381	0.0374407	0.259543	Exon (uc002ntb.1/uc002ntb.1, exon 3 of 4)	19	32836514	32850707	14194	1	22847	uc002ntc.2	-305683	ENSG00000168813	ZNF507
chr19	47233746	47234226	481	*	-0.577841	0.0107147	0.140973	Exon (uc002pfl.3/29888, exon 6 of 18)	19	47177573	47220384	42812	2	25865	uc010xye.2	-13362	ENSG00000105287	PRKD2
chr19	49473287	49473803	517	*	-0.545222	0.0274057	0.221888	Exon (uc002plp.3/2997, exon 14 of 16)	19	49468566	49470136	1571	1	2512	uc002plo.3	4721	ENSG00000087086	FTL
chr19	50059481	50060175	695	*	-1.12402	0.00122782	0.0453468	Exon (uc002pok.4/51070, exon 7 of 10)	19	50058725	50083829	25105	2	51070	uc002pok.4	23654	ENSG00000142546	NOSIP
chr19	50365845	50366419	575	*	-0.813244	0.0045687	0.092875	Exon (uc002pqg.3/11284, exon 6 of 14)	19	50364460	50370258	5799	2	11284	uc002pqg.3	3839	ENSG00000039650	PNKP
chr19	50918611	50919072	462	*	-0.631979	0.0222964	0.202127	Exon (uc002psb.5/5424, exon 21 of 27)	19	50922195	50934309	12115	1	6689	uc002psd.3	-3123	ENSG00000269404	SPIB
chr19	55753837	55754360	524	*	-0.645509	0.00571143	0.103061	Exon (uc002qjv.3/22870, exon 5 of 23)	19	55741147	55758740	17594	2	22870	uc002qjv.3	4380	ENSG00000105063	PPP6R1
chr19	58310130	58310702	573	*	0.731096	0.00509622	0.0976178	Exon (uc002qqf.2/54807, exon 3 of 3)	19	58318450	58326281	7832	2	79818	uc002qqg.3	15579	ENSG00000178935	ZNF552	zinc finger protein 552
chr19	58454732	58455427	696	*	0.788977	0.0105415	0.14006	Exon (uc002qqu.3/10172, exon 2 of 3)	19	58452201	58459077	6877	2	10172	uc002qqu.3	3650	ENSG00000152454	ZNF256	zinc finger protein 256
chr2	26177163	26177751	589	*	-0.636124	0.00944634	0.13178	Exon (uc002rgu.2/3797, exon 4 of 8)	2	26149455	26205443	55989	2	3797	uc002rgu.2	27692	ENSG00000084731	KIF3C
[truncated: 3,797 more rows]
