# Supplementary material for: 5-Hydroxymethylcytosine profiles in plasma cell-free DNA reflect molecular characteristics of diabetic kidney disease
Source: Front Endocrinol (Lausanne). 2022 Jul 29;13:910907. doi: 10.3389/fendo.2022.910907 (PMC9372268; doi:10.3389/fendo.2022.910907)
Supplement: Supplementary file 3 [file Table_2.xlsx]

## Sheet: Supplementary table2
SUID	MCODE_Cluster	MCODE_Node_Status	MCODE_Score	name	selected	shared name
95	Cluster 1	Clustered	4.8	MYD88	FALSE	MYD88
91	Cluster 1	Clustered	6	SLAMF1	FALSE	SLAMF1
89	Cluster 1	Clustered	5.5	VCAM1	FALSE	VCAM1
86	Cluster 1	Clustered	5.2	CD28	FALSE	CD28
117	Cluster 1	Seed	6	PTEN	FALSE	PTEN
115	Cluster 1	Clustered	5.78571	CTNNB1	FALSE	CTNNB1
98	Cluster 1	Clustered	4.90909	CD44	FALSE	CD44
144	Cluster 1	Clustered	5	NLRP3	FALSE	NLRP3
103	Cluster 2	Clustered	4.38462	ITGAM	FALSE	ITGAM
77	Cluster 2	Clustered	4.63636	CXCR4	FALSE	CXCR4
132	Cluster 2	Clustered	4.46429	LY86	FALSE	LY86
105	Cluster 2	Clustered	4.07692	ITGB2	FALSE	ITGB2
129	Cluster 2	Clustered	4.7619	CTSS	FALSE	CTSS
128	Cluster 2	Seed	5	CORO1A	FALSE	CORO1A
